# Supplementary material for: 2-Chloro-6-(2,3-di­chloro­benzene­sulfonamido)­benzoic acid
Source: Acta Crystallogr Sect E Struct Rep Online. 2013 May 4;69(Pt 6):o832. doi: 10.1107/S1600536813011574 (PMC3684920; doi:10.1107/S1600536813011574)
Supplement: Supplementary file 1 [file e-69-0o832-sup1.cif]

##############################################################################
#                                                                            #
# This CIF contains the data in a paper accepted for publication in          #
# Acta Crystallographica Section E. It conforms to the requirements of       #
# Notes for Authors for Acta Crystallographica Section E, and has been       #
# peer reviewed under the auspices of the IUCr Commission on Journals.       #
#                                                                            #
# Full details of the Crystallographic Information File format               #
# are given in the paper "The Crystallographic Information File (CIF):       #
# a New Standard Archive File for Crystallography" by S. R. Hall, F. H.      #
# Allen and I. D. Brown [Acta Cryst. (1991), A47, 655-685].                  #
#                                                                            #
# The current version of the core CIF dictionary is obtainable from          #
# ftp://ftp.iucr.org/pub/cif_core.dic.                                       #
#                                                                            #
# Software is freely available for graphical display of the structure(s)     #
# in this CIF. For information consult the CIF software page                 #
# http://www.iucr.org/resources/cif/software.                                #
#                                                                            #
# This file may be used for bona fide research purposes within the           #
# scientific community so long as proper attribution is given to the journal # 
# article from which it was obtained.                                        #
#                                                                            #
##############################################################################
data_I
_audit_creation_method     SHELXL-97
_chemical_name_systematic
;
2-Chloro-6-(2,3-dichlorobenzenesulfonamido)benzoic acid
;
_chemical_name_common
;
;
_chemical_formula_moiety     'C13 H8 Cl3 N O4 S'
_chemical_formula_sum     'C13 H8 Cl3 N O4 S'
_chemical_formula_iupac     'C13 H8 Cl3 N O4 S'
_chemical_formula_weight     380.61
_chemical_melting_point     ?
_symmetry_cell_setting     monoclinic
_symmetry_space_group_name_H-M     'P 21/c'
_symmetry_space_group_name_Hall     '-P 2ybc'
loop_
    _symmetry_equiv_pos_as_xyz
    'x, y, z'
    '-x, y+1/2, -z+1/2'
    '-x, -y, -z'
    'x, -y-1/2, z-1/2'
_cell_length_a     9.0164(3)
_cell_length_b     18.6017(5)
_cell_length_c     9.8574(3)
_cell_angle_alpha     90.00
_cell_angle_beta     111.653(3)
_cell_angle_gamma     90.00
_cell_volume     1536.62(8)
_cell_formula_units_Z     4
_cell_measurement_reflns_used     5339
_cell_measurement_theta_min     4.7506
_cell_measurement_theta_max     72.9694
_cell_measurement_temperature     296(2)
_exptl_crystal_description     'prismatic'
_exptl_crystal_colour     'colorless'
_exptl_crystal_size_max     0.38
_exptl_crystal_size_mid     0.20
_exptl_crystal_size_min     0.18
_exptl_crystal_density_diffrn     1.645
_exptl_crystal_density_meas     ?
_exptl_crystal_density_method     'not measured'
_exptl_crystal_F_000     768
_exptl_absorpt_coefficient_mu     6.834
_exptl_absorpt_correction_type     multi-scan
_exptl_absorpt_process_details     '(CrysAlis PRO; Agilent, 2012)'
_exptl_absorpt_correction_T_min     0.46656
_exptl_absorpt_correction_T_max     1.00000
_exptl_special_details     ?
_diffrn_ambient_temperature     296(2)
_diffrn_radiation_type     CuK\a
_diffrn_radiation_wavelength     1.54184
_diffrn_radiation_source     'SuperNova (Cu) X-ray Source'
_diffrn_radiation_monochromator     mirror
_diffrn_measurement_device_type
;
Agilent SuperNova (Dual, Cu at zero, Atlas, CCD)
;
_diffrn_measurement_method     '\w scans'
_diffrn_detector_area_resol_mean     ?
_diffrn_reflns_number     11742
_diffrn_reflns_av_R_equivalents     0.0247
_diffrn_reflns_av_sigmaI/netI     0.0190
_diffrn_reflns_theta_min     5.38
_diffrn_reflns_theta_max     73.13
_diffrn_reflns_theta_full     73.13
_diffrn_measured_fraction_theta_max     0.981
_diffrn_measured_fraction_theta_full     0.981
_diffrn_reflns_limit_h_min     -10
_diffrn_reflns_limit_h_max     11
_diffrn_reflns_limit_k_min     -22
_diffrn_reflns_limit_k_max     22
_diffrn_reflns_limit_l_min     -12
_diffrn_reflns_limit_l_max     11
_diffrn_standards_number     0
_diffrn_standards_interval_count     .
_diffrn_standards_interval_time     .
_diffrn_standards_decay_%     ?
_refine_special_details
;
 Refinement of F^2^ against ALL reflections.  The weighted R-factor wR and
 goodness of fit S are based on F^2^, conventional R-factors R are based
 on F, with F set to zero for negative F^2^. The threshold expression of
 F^2^ > 2sigma(F^2^) is used only for calculating R-factors(gt) etc. and is
 not relevant to the choice of reflections for refinement.  R-factors based
 on F^2^ are statistically about twice as large as those based on F, and R-
 factors based on ALL data will be even larger.
;
_reflns_number_total     3018
_reflns_number_gt     2597
_reflns_threshold_expression     I>2\s(I)
_refine_ls_structure_factor_coef     Fsqd
_refine_ls_matrix_type     full
_refine_ls_R_factor_all     0.0456
_refine_ls_R_factor_gt     0.0382
_refine_ls_wR_factor_gt     0.0973
_refine_ls_wR_factor_ref     0.1035
_refine_ls_goodness_of_fit_ref     1.040
_refine_ls_restrained_S_all     1.040
_refine_ls_number_reflns     3018
_refine_ls_number_parameters     201
_refine_ls_number_restraints     0
_refine_ls_hydrogen_treatment     constr
_refine_ls_weighting_scheme     calc
_refine_ls_weighting_details
         'calc w=1/[\s^2^(Fo^2^)+(0.0471P)^2^+1.0131P] where P=(Fo^2^+2Fc^2^)/3'
_atom_sites_solution_hydrogens     geom
_atom_sites_solution_primary     direct
_atom_sites_solution_secondary     difmap
_refine_ls_shift/su_max     0.000
_refine_ls_shift/su_mean     0.000
_refine_diff_density_max     0.551
_refine_diff_density_min     -0.597
_refine_ls_extinction_method     'SHELXL97 (Sheldrick, 2008)'
_refine_ls_extinction_coef     0.0022(2)
_refine_ls_extinction_expression
                                  'Fc^*^=kFc[1+0.001xFc^2^\l^3^/sin(2\q)]^-1/4^'
loop_
    _atom_type_symbol
    _atom_type_description
    _atom_type_scat_dispersion_real
    _atom_type_scat_dispersion_imag
    _atom_type_scat_source
    'C' 'C' 0.0181 0.0091
                         'International Tables Vol C Tables 4.2.6.8 and 6.1.1.4'
    'H' 'H' 0.0000 0.0000
                         'International Tables Vol C Tables 4.2.6.8 and 6.1.1.4'
    'N' 'N' 0.0311 0.0180
                         'International Tables Vol C Tables 4.2.6.8 and 6.1.1.4'
    'O' 'O' 0.0492 0.0322
                         'International Tables Vol C Tables 4.2.6.8 and 6.1.1.4'
    'S' 'S' 0.3331 0.5567
                         'International Tables Vol C Tables 4.2.6.8 and 6.1.1.4'
    'Cl' 'Cl' 0.3639 0.7018
                         'International Tables Vol C Tables 4.2.6.8 and 6.1.1.4'
_computing_data_collection     'CrysAlis PRO (Agilent, 2012)'
_computing_cell_refinement     'CrysAlis PRO (Agilent, 2012)'
_computing_data_reduction     'CrysAlis PRO (Agilent, 2012)'
_computing_structure_solution     'SHELXS97 (Sheldrick, 2008)'
_computing_structure_refinement     'SHELXL97 (Sheldrick, 2008)'
_computing_molecular_graphics     'PLATON (Spek, 2009)'
_computing_publication_material
;
WinGX (Farrugia, 2012) and X-SEED (Barbour, 2001)
;
loop_
    _atom_site_type_symbol
    _atom_site_label
    _atom_site_fract_x
    _atom_site_fract_y
    _atom_site_fract_z
    _atom_site_U_iso_or_equiv
    _atom_site_adp_type
    _atom_site_calc_flag
    _atom_site_refinement_flags
    _atom_site_occupancy
    _atom_site_symmetry_multiplicity
    _atom_site_disorder_assembly
    _atom_site_disorder_group
    Cl Cl1 0.21203(15) 0.41272(5) 0.58195(14) 0.1161(5) Uani d . 1 1 . .
    Cl Cl2 0.17428(9) 0.55156(5) 0.74492(8) 0.0718(3) Uani d . 1 1 . .
    Cl Cl3 0.94473(9) 0.58369(5) 1.01517(11) 0.0797(3) Uani d . 1 1 . .
    S S1 0.24536(6) 0.70690(3) 0.62789(6) 0.03763(17) Uani d . 1 1 . .
    O O1 0.1045(2) 0.71147(11) 0.6596(2) 0.0562(5) Uani d . 1 1 . .
    O O2 0.2792(2) 0.76184(9) 0.54279(18) 0.0482(4) Uani d . 1 1 . .
    O O3 0.5137(2) 0.59728(8) 1.02304(19) 0.0460(4) Uani d . 1 1 . .
    H H3 0.4816 0.5600 1.0473 0.055 Uiso calc R 1 1 . .
    O O4 0.6012(2) 0.52066(9) 0.8971(2) 0.0572(5) Uani d . 1 1 . .
    N N1 0.3928(2) 0.70318(10) 0.78616(19) 0.0357(4) Uani d . 1 1 . .
    H H1 0.3706 0.7032 0.8638 0.043 Uiso calc R 1 1 . .
    C C1 0.2524(3) 0.62421(13) 0.5405(2) 0.0417(5) Uani d . 1 1 . .
    C C2 0.2255(3) 0.55805(14) 0.5932(3) 0.0510(6) Uani d . 1 1 . .
    C C3 0.2403(4) 0.49629(16) 0.5195(4) 0.0693(9) Uani d . 1 1 . .
    C C4 0.2779(4) 0.5009(2) 0.3962(4) 0.0843(11) Uani d . 1 1 . .
    H H4 0.2867 0.4592 0.3476 0.101 Uiso calc R 1 1 . .
    C C5 0.3022(5) 0.5663(2) 0.3450(4) 0.0804(10) Uani d . 1 1 . .
    H H5 0.3269 0.5691 0.2615 0.096 Uiso calc R 1 1 . .
    C C6 0.2903(4) 0.62797(17) 0.4168(3) 0.0583(7) Uani d . 1 1 . .
    H H6 0.3078 0.6724 0.3823 0.070 Uiso calc R 1 1 . .
    C C7 0.5563(2) 0.69989(11) 0.8019(2) 0.0327(4) Uani d . 1 1 . .
    C C8 0.6539(2) 0.64427(11) 0.8821(2) 0.0329(4) Uani d . 1 1 . .
    C C9 0.8156(3) 0.64584(13) 0.9024(3) 0.0418(5) Uani d . 1 1 . .
    C C10 0.8775(3) 0.69735(14) 0.8382(3) 0.0485(6) Uani d . 1 1 . .
    H H10 0.9852 0.6970 0.8518 0.058 Uiso calc R 1 1 . .
    C C11 0.7777(3) 0.74919(15) 0.7535(3) 0.0536(7) Uani d . 1 1 . .
    H H11 0.8175 0.7829 0.7061 0.064 Uiso calc R 1 1 . .
    C C12 0.6188(3) 0.75223(13) 0.7376(3) 0.0467(6) Uani d . 1 1 . .
    H H12 0.5540 0.7892 0.6840 0.056 Uiso calc R 1 1 . .
    C C13 0.5870(3) 0.58240(11) 0.9374(2) 0.0348(4) Uani d . 1 1 . .
loop_
    _atom_site_aniso_label
    _atom_site_aniso_U_11
    _atom_site_aniso_U_22
    _atom_site_aniso_U_33
    _atom_site_aniso_U_12
    _atom_site_aniso_U_13
    _atom_site_aniso_U_23
    Cl1 0.1280(9) 0.0446(5) 0.1266(9) -0.0192(5) -0.0106(7) 0.0082(5)
    Cl2 0.0734(5) 0.0782(5) 0.0597(4) -0.0271(4) 0.0197(3) 0.0177(4)
    Cl3 0.0502(4) 0.0720(5) 0.1115(7) 0.0207(3) 0.0236(4) 0.0361(5)
    S1 0.0363(3) 0.0420(3) 0.0365(3) 0.0046(2) 0.0158(2) 0.0039(2)
    O1 0.0388(9) 0.0760(13) 0.0587(11) 0.0094(8) 0.0238(8) 0.0034(9)
    O2 0.0531(9) 0.0456(10) 0.0438(9) 0.0048(7) 0.0153(7) 0.0123(7)
    O3 0.0692(11) 0.0324(8) 0.0514(10) -0.0026(8) 0.0397(9) 0.0004(7)
    O4 0.0914(14) 0.0287(8) 0.0748(13) -0.0047(8) 0.0580(11) -0.0055(8)
    N1 0.0380(9) 0.0422(10) 0.0303(9) 0.0018(7) 0.0167(7) 0.0005(7)
    C1 0.0419(11) 0.0449(13) 0.0356(11) -0.0006(10) 0.0111(9) -0.0023(9)
    C2 0.0446(13) 0.0496(15) 0.0468(14) -0.0081(11) 0.0027(11) 0.0017(11)
    C3 0.0639(17) 0.0444(16) 0.072(2) -0.0044(13) -0.0075(15) -0.0037(14)
    C4 0.095(2) 0.070(2) 0.070(2) 0.0129(19) 0.0098(19) -0.0296(18)
    C5 0.108(3) 0.078(2) 0.0594(19) 0.012(2) 0.0362(19) -0.0156(17)
    C6 0.0753(18) 0.0590(17) 0.0460(14) 0.0016(14) 0.0285(13) -0.0020(12)
    C7 0.0369(10) 0.0302(10) 0.0325(10) -0.0020(8) 0.0148(8) -0.0012(8)
    C8 0.0405(10) 0.0270(10) 0.0336(10) -0.0026(8) 0.0166(8) -0.0021(8)
    C9 0.0396(11) 0.0391(12) 0.0474(13) 0.0024(9) 0.0168(10) 0.0002(10)
    C10 0.0369(11) 0.0556(15) 0.0568(15) -0.0089(10) 0.0218(11) -0.0030(12)
    C11 0.0518(14) 0.0530(16) 0.0602(16) -0.0145(11) 0.0257(12) 0.0121(12)
    C12 0.0468(13) 0.0401(13) 0.0515(14) -0.0042(10) 0.0161(11) 0.0126(10)
    C13 0.0418(11) 0.0297(10) 0.0357(11) 0.0013(8) 0.0174(9) 0.0012(8)
_geom_special_details
;
 All esds (except the esd in the dihedral angle between two l.s. planes)
 are estimated using the full covariance matrix.  The cell esds are taken
 into account individually in the estimation of esds in distances, angles
 and torsion angles; correlations between esds in cell parameters are only
 used when they are defined by crystal symmetry.  An approximate (isotropic)
 treatment of cell esds is used for estimating esds involving l.s. planes.
;
loop_
    _geom_bond_atom_site_label_1
    _geom_bond_atom_site_label_2
    _geom_bond_site_symmetry_2
    _geom_bond_distance
    _geom_bond_publ_flag
    Cl1 C3 . 1.725(3) ?
    Cl2 C2 . 1.725(3) ?
    Cl3 C9 . 1.724(2) ?
    S1 O1 . 1.4179(17) ?
    S1 O2 . 1.4247(17) ?
    S1 N1 . 1.6357(18) ?
    S1 C1 . 1.776(2) ?
    O3 C13 . 1.279(3) ?
    O3 H3 . 0.8200 ?
    O4 C13 . 1.238(3) ?
    N1 C7 . 1.426(3) ?
    N1 H1 . 0.8600 ?
    C1 C6 . 1.384(3) ?
    C1 C2 . 1.391(3) ?
    C2 C3 . 1.391(4) ?
    C3 C4 . 1.380(5) ?
    C4 C5 . 1.366(5) ?
    C4 H4 . 0.9300 ?
    C5 C6 . 1.373(4) ?
    C5 H5 . 0.9300 ?
    C6 H6 . 0.9300 ?
    C7 C12 . 1.389(3) ?
    C7 C8 . 1.399(3) ?
    C8 C9 . 1.397(3) ?
    C8 C13 . 1.493(3) ?
    C9 C10 . 1.375(3) ?
    C10 C11 . 1.372(4) ?
    C10 H10 . 0.9300 ?
    C11 C12 . 1.383(3) ?
    C11 H11 . 0.9300 ?
    C12 H12 . 0.9300 ?
loop_
    _geom_angle_atom_site_label_1
    _geom_angle_atom_site_label_2
    _geom_angle_atom_site_label_3
    _geom_angle_site_symmetry_1
    _geom_angle_site_symmetry_3
    _geom_angle
    _geom_angle_publ_flag
    O1 S1 O2 . . 119.37(11) ?
    O1 S1 N1 . . 105.73(10) ?
    O2 S1 N1 . . 108.47(10) ?
    O1 S1 C1 . . 110.74(12) ?
    O2 S1 C1 . . 106.38(11) ?
    N1 S1 C1 . . 105.32(10) ?
    C13 O3 H3 . . 109.5 ?
    C7 N1 S1 . . 123.33(14) ?
    C7 N1 H1 . . 118.3 ?
    S1 N1 H1 . . 118.3 ?
    C6 C1 C2 . . 120.5(2) ?
    C6 C1 S1 . . 116.6(2) ?
    C2 C1 S1 . . 122.88(19) ?
    C1 C2 C3 . . 118.2(3) ?
    C1 C2 Cl2 . . 121.7(2) ?
    C3 C2 Cl2 . . 120.2(2) ?
    C4 C3 C2 . . 120.7(3) ?
    C4 C3 Cl1 . . 119.1(3) ?
    C2 C3 Cl1 . . 120.2(3) ?
    C5 C4 C3 . . 120.4(3) ?
    C5 C4 H4 . . 119.8 ?
    C3 C4 H4 . . 119.8 ?
    C4 C5 C6 . . 120.0(3) ?
    C4 C5 H5 . . 120.0 ?
    C6 C5 H5 . . 120.0 ?
    C5 C6 C1 . . 120.3(3) ?
    C5 C6 H6 . . 119.9 ?
    C1 C6 H6 . . 119.9 ?
    C12 C7 C8 . . 120.0(2) ?
    C12 C7 N1 . . 119.82(19) ?
    C8 C7 N1 . . 120.19(18) ?
    C9 C8 C7 . . 118.12(19) ?
    C9 C8 C13 . . 120.35(19) ?
    C7 C8 C13 . . 121.44(18) ?
    C10 C9 C8 . . 121.9(2) ?
    C10 C9 Cl3 . . 118.17(18) ?
    C8 C9 Cl3 . . 119.94(18) ?
    C11 C10 C9 . . 118.9(2) ?
    C11 C10 H10 . . 120.5 ?
    C9 C10 H10 . . 120.5 ?
    C10 C11 C12 . . 121.2(2) ?
    C10 C11 H11 . . 119.4 ?
    C12 C11 H11 . . 119.4 ?
    C11 C12 C7 . . 119.8(2) ?
    C11 C12 H12 . . 120.1 ?
    C7 C12 H12 . . 120.1 ?
    O4 C13 O3 . . 123.6(2) ?
    O4 C13 C8 . . 119.58(19) ?
    O3 C13 C8 . . 116.82(18) ?
loop_
    _geom_torsion_atom_site_label_1
    _geom_torsion_atom_site_label_2
    _geom_torsion_atom_site_label_3
    _geom_torsion_atom_site_label_4
    _geom_torsion_site_symmetry_1
    _geom_torsion_site_symmetry_2
    _geom_torsion_site_symmetry_3
    _geom_torsion_site_symmetry_4
    _geom_torsion
    _geom_torsion_publ_flag
    O1 S1 N1 C7 . . . . -178.47(17) ?
    O2 S1 N1 C7 . . . . -49.3(2) ?
    C1 S1 N1 C7 . . . . 64.24(19) ?
    O1 S1 C1 C6 . . . . 132.5(2) ?
    O2 S1 C1 C6 . . . . 1.4(2) ?
    N1 S1 C1 C6 . . . . -113.6(2) ?
    O1 S1 C1 C2 . . . . -49.0(2) ?
    O2 S1 C1 C2 . . . . 179.83(19) ?
    N1 S1 C1 C2 . . . . 64.8(2) ?
    C6 C1 C2 C3 . . . . 1.0(4) ?
    S1 C1 C2 C3 . . . . -177.45(19) ?
    C6 C1 C2 Cl2 . . . . -178.7(2) ?
    S1 C1 C2 Cl2 . . . . 2.9(3) ?
    C1 C2 C3 C4 . . . . -1.1(4) ?
    Cl2 C2 C3 C4 . . . . 178.6(2) ?
    C1 C2 C3 Cl1 . . . . 178.77(19) ?
    Cl2 C2 C3 Cl1 . . . . -1.5(3) ?
    C2 C3 C4 C5 . . . . 0.4(5) ?
    Cl1 C3 C4 C5 . . . . -179.4(3) ?
    C3 C4 C5 C6 . . . . 0.4(6) ?
    C4 C5 C6 C1 . . . . -0.5(5) ?
    C2 C1 C6 C5 . . . . -0.2(4) ?
    S1 C1 C6 C5 . . . . 178.3(3) ?
    S1 N1 C7 C12 . . . . 55.1(3) ?
    S1 N1 C7 C8 . . . . -125.01(19) ?
    C12 C7 C8 C9 . . . . 3.9(3) ?
    N1 C7 C8 C9 . . . . -175.94(19) ?
    C12 C7 C8 C13 . . . . -172.5(2) ?
    N1 C7 C8 C13 . . . . 7.6(3) ?
    C7 C8 C9 C10 . . . . -4.4(3) ?
    C13 C8 C9 C10 . . . . 172.1(2) ?
    C7 C8 C9 Cl3 . . . . 173.60(17) ?
    C13 C8 C9 Cl3 . . . . -9.9(3) ?
    C8 C9 C10 C11 . . . . 1.0(4) ?
    Cl3 C9 C10 C11 . . . . -177.0(2) ?
    C9 C10 C11 C12 . . . . 3.0(4) ?
    C10 C11 C12 C7 . . . . -3.4(4) ?
    C8 C7 C12 C11 . . . . -0.2(4) ?
    N1 C7 C12 C11 . . . . 179.7(2) ?
    C9 C8 C13 O4 . . . . -56.9(3) ?
    C7 C8 C13 O4 . . . . 119.5(2) ?
    C9 C8 C13 O3 . . . . 124.7(2) ?
    C7 C8 C13 O3 . . . . -58.9(3) ?
loop_
    _geom_hbond_atom_site_label_D
    _geom_hbond_atom_site_label_H
    _geom_hbond_atom_site_label_A
    _geom_hbond_site_symmetry_A
    _geom_hbond_distance_DH
    _geom_hbond_distance_HA
    _geom_hbond_distance_DA
    _geom_hbond_angle_DHA
    N1 H1 O3 . 0.86 2.55 2.940(2) 108.4
    C12 H12 O3 4_575 0.93 2.59 3.425(3) 150.3
    O3 H3 O4 3_667 0.82 1.85 2.666(2) 176.4
    N1 H1 O2 4_576 0.86 2.30 3.128(2) 161.9
    C5 H5 O4 3_666 0.93 2.53 3.256(4) 135.2
    C10 H10 O1 1_655 0.93 2.51 3.165(3) 127.2
_iucr_refine_instructions_details
;
TITL exp_12 in P2(1)/c
CELL 1.54184 9.0164 18.6017 9.8574 90.000 111.653 90.000
ZERR 4.0000 0.0003 0.0005 0.0003 0.000 0.003 0.000
LATT 1
SYMM -X, 0.5+Y, 0.5-Z
SFAC C H N O S CL
UNIT 52 32 4 16 4 12
MERG 2
FMAP 2
GRID
PLAN 20
TEMP 23
SIZE 0.35 0.12 0.09
BOND $H
HTAB
CONF
OMIT    0 1 2
OMIT    1 3 1
OMIT    1 0 0
OMIT    2 1 0
OMIT   0 2 0
HTAB N1 O3
EQIV $1 X, 3/2-Y, Z-1/2
HTAB C12 O3_$1
EQIV $2 1-X, 1-Y, 2-Z
HTAB O3 O4_$2
EQIV $3 X, 3/2-Y, Z+1/2
HTAB N1 O2_$3
EQIV $4 1-X, 1-Y, 1-Z
HTAB C5 O4_$4
EQIV $5 1+X, Y, Z
HTAB C10 O1_$5
MPLA 6 H1 N1 C7 C8 C13 O3
MPLA 6 C1 C2 C3 C4 C5 C6
MPLA 6 C7 C8 C9 C10 C11 C12 C13 O3 O4
MPLA 6 H1 N1 C7 C8 C13 O3
MPLA 3 O3 O4 C13
L.S. 15
ACTA
EXTI 0.00223
WGHT 0.04710 1.01370 0.00000 0.00000 0.00000 0.33330
FVAR 4.62830
Cl1    6   0.21203   0.41271   0.58195  11.00000   0.12802   0.04464 =
       0.12659   0.00815  -0.01061  -0.01922
Cl2    6   0.17428   0.55156   0.74492  11.00000   0.07343   0.07817 =
       0.05972   0.01775   0.01969  -0.02714
Cl3    6   0.94473   0.58369   1.01517  11.00000   0.05018   0.07204 =
       0.11155   0.03613   0.02363   0.02069
S1     5   0.24536   0.70690   0.62789  11.00000   0.03632   0.04203 =
       0.03653   0.00387   0.01577   0.00459
O1     4   0.10452   0.71147   0.65961  11.00000   0.03881   0.07601 =
       0.05869   0.00338   0.02382   0.00938
O2     4   0.27917   0.76184   0.54279  11.00000   0.05308   0.04562 =
       0.04381   0.01227   0.01531   0.00480
O3     4   0.51375   0.59728   1.02304  11.00000   0.06919   0.03244 =
       0.05140   0.00035   0.03974  -0.00257
AFIX 147
H3     2   0.48164   0.56003   1.04731  11.00000  -1.20000
AFIX 0
O4     4   0.60118   0.52066   0.89706  11.00000   0.09142   0.02872 =
       0.07484  -0.00549   0.05802  -0.00472
N1     3   0.39281   0.70318   0.78616  11.00000   0.03805   0.04222 =
       0.03033   0.00050   0.01675   0.00182
AFIX 43
H1     2   0.37058   0.70322   0.86383  11.00000  -1.20000
AFIX 0
C1     1   0.25239   0.62421   0.54049  11.00000   0.04195   0.04495 =
       0.03561  -0.00229   0.01110  -0.00057
C2     1   0.22553   0.55805   0.59318  11.00000   0.04463   0.04955 =
       0.04685   0.00167   0.00272  -0.00813
C3     1   0.24027   0.49629   0.51951  11.00000   0.06394   0.04443 =
       0.07184  -0.00371  -0.00753  -0.00436
C4     1   0.27787   0.50090   0.39620  11.00000   0.09548   0.07000 =
       0.06973  -0.02959   0.00981   0.01286
AFIX 43
H4     2   0.28669   0.45921   0.34764  11.00000  -1.20000
AFIX 0
C5     1   0.30224   0.56633   0.34502  11.00000   0.10801   0.07826 =
       0.05942  -0.01556   0.03624   0.01180
AFIX 43
H5     2   0.32690   0.56911   0.26151  11.00000  -1.20000
AFIX 0
C6     1   0.29030   0.62797   0.41685  11.00000   0.07527   0.05900 =
       0.04596  -0.00203   0.02854   0.00161
AFIX 43
H6     2   0.30777   0.67244   0.38228  11.00000  -1.20000
AFIX 0
C7     1   0.55634   0.69989   0.80188  11.00000   0.03692   0.03024 =
       0.03254  -0.00116   0.01484  -0.00202
C8     1   0.65394   0.64427   0.88207  11.00000   0.04047   0.02702 =
       0.03360  -0.00206   0.01661  -0.00258
C9     1   0.81562   0.64584   0.90239  11.00000   0.03961   0.03908 =
       0.04739   0.00023   0.01680   0.00242
C10    1   0.87747   0.69735   0.83815  11.00000   0.03687   0.05562 =
       0.05676  -0.00301   0.02178  -0.00894
AFIX 43
H10    2   0.98520   0.69705   0.85185  11.00000  -1.20000
AFIX 0
C11    1   0.77767   0.74919   0.75354  11.00000   0.05175   0.05305 =
       0.06021   0.01205   0.02573  -0.01454
AFIX 43
H11    2   0.81750   0.78288   0.70606  11.00000  -1.20000
AFIX 0
C12    1   0.61879   0.75223   0.73759  11.00000   0.04683   0.04012 =
       0.05152   0.01256   0.01610  -0.00424
AFIX 43
H12    2   0.55401   0.78918   0.68401  11.00000  -1.20000
AFIX 0
C13    1   0.58696   0.58240   0.93744  11.00000   0.04179   0.02968 =
       0.03566   0.00116   0.01741   0.00127
HKLF 4
;
data_global
_journal_date_recd_electronic     2013-04-24
_journal_date_accepted     2013-04-27
_journal_name_full     'Acta Crystallographica, Section E'
_journal_year     2013
_journal_volume     69
_journal_issue      6
_journal_page_first     o832
_journal_page_last     o832
_journal_paper_category     QO
_journal_paper_doi     10.1107/S1600536813011574
_journal_coeditor_code     HG5312
loop_
    _publ_contact_author_name
    _publ_contact_author_address
    _publ_contact_author_email
    'Arshad, Muhammad Nadeem'
;
Center of Excellence for Advanced Materials Research (CEAMR)
King Abdulaziz University
PO Box 80203
Jeddah 21589,
Saudi Arabia
;
 mnachemist@hotmail.com
    'Mubashar-ur-Rehman, Hafiz'
;
Department of Chemistry,
Materials Chemistry Laboratory
GC University, Lahore 54000
Pakistan
;
 malikg781@yahoo.com
_publ_contact_author_fax     ?
_publ_contact_author_phone     '+92-3334401854'
_publ_section_title
;
2-Chloro-6-(2,3-dichlorobenzenesulfonamido)benzoic acid
;
loop_
    _publ_author_name
    _publ_author_footnote
    _publ_author_address
    'Munir, Ayesha' .
;
Department of Chemistry,
Materials Chemistry Laboratory
GC University, Lahore 54000
Pakistan
;
    'Mubashar-ur-Rehman, Hafiz' .
;
Department of Chemistry,
Materials Chemistry Laboratory
GC University, Lahore 54000
Pakistan
;
    'Asiri, Abdullah M.' .
;
Chemistry Department
Faculty of Science, King Abdulaziz University
PO Box 80203
Jeddah 21589
Saudi Arabia
Center of Excellence for Advanced Materials Research (CEAMR)
King Abdulaziz University
PO Box 80203
Jeddah 21589
Saudi Arabia
;
    'Khan, Islam Ullah' .
;
Department of Chemistry,
Materials Chemistry Laboratory
GC University, Lahore 54000
Pakistan
;
    'Arshad, Muhammad Nadeem' .
;
Center of Excellence for Advanced Materials Research (CEAMR)
King Abdulaziz University
PO Box 80203
Jeddah 21589
Saudi Arabia
;
