# Supplementary material for: 2-Chloro-6-(2,3-di­chloro­benzene­sulfonamido)­benzoic acid
Source: Acta Crystallogr Sect E Struct Rep Online. 2013 May 4;69(Pt 6):o832. doi: 10.1107/S1600536813011574 (PMC3684920; doi:10.1107/S1600536813011574)
Supplement: Supplementary file 2 [file e-69-0o832-Isup2.hkl]

# 
# h,k,l, Fc-squared, Fo-squared, sigma(Fo-squared) and status flag 
# 
data_I
_shelx_title ' exp_12 in P2(1)/c' 
_shelx_refln_list_code          4 
_shelx_F_calc_maximum      247.13 
_exptl_crystal_F_000       768.00 
_reflns_d_resolution_high  0.8056 
 
loop_ 
 _symmetry_equiv_pos_as_xyz 
 'x, y, z' 
 '-x, y+1/2, -z+1/2' 
 '-x, -y, -z' 
 'x, -y-1/2, z-1/2' 
 
_cell_length_a     9.0164 
_cell_length_b    18.6017 
_cell_length_c     9.8574 
_cell_angle_alpha  90.000 
_cell_angle_beta  111.653 
_cell_angle_gamma  90.000 
 
_shelx_F_squared_multiplier     1.000 
 
loop_ 
 _refln_index_h 
 _refln_index_k 
 _refln_index_l 
 _refln_F_squared_calc 
 _refln_F_squared_meas 
 _refln_F_squared_sigma 
 _refln_observed_status 
   2   0   0    31937.92    33001.80     78.92 o 
   3   0   0     1942.86     2014.74     26.61 o 
   4   0   0     2513.64     2273.18     19.60 o 
   5   0   0      916.42     1078.30     14.02 o 
   6   0   0     2282.04     2225.84     32.63 o 
   7   0   0      306.91      305.58      9.77 o 
   8   0   0       70.17       57.91      4.32 o 
   9   0   0       70.70       91.77      8.12 o 
  10   0   0      116.20      106.70      5.76 o 
   1   1   0     2181.53     2100.36     17.65 o 
   3   1   0     7319.15     7403.75     57.15 o 
   4   1   0      931.32     1088.21     11.42 o 
   5   1   0      238.93      281.18      5.43 o 
   6   1   0      562.38      585.14      9.90 o 
   7   1   0     1325.73     1430.12     15.69 o 
   8   1   0       27.92       22.31      2.76 o 
   9   1   0       72.32       88.48      4.65 o 
  10   1   0        3.54        2.48      1.67 o 
   1   2   0      701.13      646.16      5.84 o 
   2   2   0       28.49       16.76      1.21 o 
   3   2   0      624.69      612.58      6.24 o 
   4   2   0       58.75       59.51      2.24 o 
   5   2   0      427.57      418.44      8.16 o 
   6   2   0      931.55      973.70     12.53 o 
   7   2   0       73.23       63.77      3.49 o 
   8   2   0      862.79      905.70     12.89 o 
   9   2   0      153.66      170.23      5.51 o 
  10   2   0        5.84        5.00      2.22 o 
   1   3   0     2306.46     2325.18      9.07 o 
   2   3   0       54.43       82.96      1.74 o 
   3   3   0     1058.98     1175.12      7.34 o 
   4   3   0     1434.49     1434.06     11.77 o 
   5   3   0     3526.05     3394.78     35.25 o 
   6   3   0      371.99      380.82     10.05 o 
   7   3   0      169.06      153.46      5.06 o 
   8   3   0        2.33       -0.52      2.12 o 
   9   3   0        8.06        5.81      2.06 o 
  10   3   0        1.71        2.34      1.61 o 
   0   4   0     1840.41     1820.84     10.88 o 
   1   4   0      599.92      626.26      6.58 o 
   2   4   0     2873.41     2849.99     17.76 o 
   3   4   0       12.07       13.94      1.19 o 
   4   4   0      136.17      122.51      3.29 o 
   5   4   0       96.21       91.24      4.96 o 
   6   4   0      792.74      817.62     14.72 o 
   7   4   0      104.07      115.50      4.45 o 
   8   4   0      305.47      301.76      7.48 o 
   9   4   0       22.47       28.83      3.16 o 
  10   4   0        8.05        7.27      2.05 o 
   1   5   0     1913.69     1754.41     15.53 o 
   2   5   0     1344.81     1337.04     12.13 o 
   3   5   0     1776.23     1784.24     13.57 o 
   4   5   0      237.57      229.96      5.12 o 
   5   5   0      939.73      928.68     12.51 o 
   6   5   0      200.75      194.74     11.77 o 
   7   5   0      167.84      156.28      5.59 o 
   8   5   0        0.59        4.81      2.66 o 
   9   5   0        1.08        3.70      2.28 o 
  10   5   0        2.26        2.84      1.32 o 
   0   6   0    18832.37    18665.73     43.48 o 
   1   6   0     1223.73     1350.93      9.71 o 
   2   6   0        0.35        1.50      1.17 o 
   3   6   0      488.85      491.99      6.63 o 
   4   6   0      733.19      706.65     10.14 o 
   5   6   0       18.63       18.59      2.46 o 
   6   6   0       43.11       34.65      2.78 o 
   7   6   0      164.17      157.95      6.22 o 
   8   6   0       89.07      102.37      4.12 o 
   9   6   0      170.34      198.71      6.31 o 
  10   6   0        5.22        0.65      2.42 o 
   1   7   0     3554.04     3501.68     41.40 o 
   2   7   0     1472.26     1463.34     11.05 o 
   3   7   0       57.42       38.12      2.57 o 
   4   7   0      867.54      833.86     11.66 o 
   5   7   0      107.56       96.56      5.02 o 
   6   7   0     1611.24     1690.28     18.35 o 
   7   7   0       75.63       72.84      4.56 o 
   8   7   0       12.28        4.80      2.55 o 
   9   7   0        1.55       -0.46      1.91 o 
   0   8   0     2185.10     2013.55     23.86 o 
   1   8   0     2067.48     2209.50     15.96 o 
   2   8   0      577.59      670.56      8.68 o 
   3   8   0     2008.52     2105.80     19.03 o 
   4   8   0      410.88      437.36      8.73 o 
   5   8   0      120.57      130.95      5.45 o 
   6   8   0       22.24       26.50      2.91 o 
   7   8   0       11.99        5.35      2.87 o 
   8   8   0       65.93       68.94      4.24 o 
   9   8   0        3.19        2.91      1.65 o 
   1   9   0       21.65       16.92      2.06 o 
   2   9   0     2156.21     2261.07     34.99 o 
   3   9   0       69.92       90.06      4.03 o 
   4   9   0       65.73       53.89      3.68 o 
   5   9   0      808.68      756.68     15.30 o 
   6   9   0       68.53       68.66      4.34 o 
   7   9   0      635.89      666.68     15.54 o 
   8   9   0       72.88       73.43      4.61 o 
   9   9   0       66.11       68.15      2.97 o 
   0  10   0     3602.29     3561.91     36.65 o 
   1  10   0       94.13       79.32      4.39 o 
   2  10   0      792.09      884.22     15.90 o 
   3  10   0        1.56        4.15      2.11 o 
   4  10   0     1032.13     1022.71     16.57 o 
   5  10   0       71.30       70.81      3.67 o 
   6  10   0     1475.08     1489.94     17.66 o 
   7  10   0        0.94       -0.89      2.09 o 
   8  10   0      256.32      237.57      6.38 o 
   9  10   0       26.22       21.57      2.00 o 
   1  11   0     1331.62     1284.20     16.79 o 
   2  11   0       84.42       81.14      4.12 o 
   3  11   0      180.97      194.79      8.38 o 
   4  11   0       65.85       69.94      5.44 o 
   5  11   0      413.69      427.78     11.44 o 
   6  11   0      639.32      634.36     12.98 o 
   7  11   0      415.67      434.62      8.68 o 
   8  11   0       63.45       59.95      3.56 o 
   9  11   0        3.69        4.44      1.27 o 
   0  12   0       75.99       94.33      7.45 o 
   1  12   0       41.80       33.82      3.49 o 
   2  12   0      428.59      407.51     10.13 o 
   3  12   0      172.63      172.38      7.05 o 
   4  12   0        5.67        1.87      3.86 o 
   5  12   0        9.71       21.72      3.29 o 
   6  12   0       27.25       44.74      4.05 o 
   7  12   0      116.14      111.14      6.29 o 
   8  12   0      194.06      218.76      6.67 o 
   1  13   0     6373.45     6157.11     96.15 o 
   2  13   0       77.64       82.45      5.72 o 
   3  13   0      222.56      208.73      6.33 o 
   4  13   0      302.30      285.02     11.29 o 
   5  13   0      686.52      647.93     15.07 o 
   6  13   0      397.30      418.05     10.79 o 
   7  13   0      237.90      219.55      7.75 o 
   8  13   0       12.35       13.56      2.89 o 
   0  14   0     1981.82     1881.09     73.48 o 
   1  14   0      198.80      194.69      7.97 o 
   2  14   0      421.17      392.58      9.33 o 
   3  14   0        0.27       -0.80      2.68 o 
   4  14   0        1.77        8.24      3.95 o 
   5  14   0       11.67       14.83      3.92 o 
   6  14   0      173.62      164.09      9.26 o 
   7  14   0        2.53       -1.25      2.62 o 
   8  14   0        0.80       -1.12      1.12 o 
   1  15   0     1392.52     1335.15     25.39 o 
   2  15   0      153.99      157.54      9.25 o 
   3  15   0       21.71       21.66      4.31 o 
   4  15   0      150.46      162.08     10.59 o 
   5  15   0        5.00        0.75      3.64 o 
   6  15   0      206.23      204.94     16.34 o 
   7  15   0      320.34      350.95     16.43 o 
   0  16   0       76.68       71.59      9.18 o 
   1  16   0        0.14       -0.96      1.89 o 
   2  16   0      214.13      203.55     10.91 o 
   3  16   0       14.61       13.49      3.82 o 
   4  16   0       53.31       69.46      7.57 o 
   5  16   0       23.62       23.15      7.74 o 
   6  16   0        1.14        2.03      2.92 o 
   7  16   0       34.24       35.71      6.36 o 
   1  17   0      336.05      364.04     10.98 o 
   2  17   0       42.59       55.02      6.19 o 
   3  17   0      187.00      178.38     15.58 o 
   4  17   0      101.79      101.36      7.95 o 
   5  17   0        1.27        6.18      3.29 o 
   6  17   0       60.88       48.67      4.84 o 
   7  17   0        2.65        6.34      2.17 o 
   0  18   0     1297.60     1325.39     37.39 o 
   1  18   0       26.18       24.53      5.78 o 
   2  18   0       19.90       26.73      4.24 o 
   3  18   0       21.50       13.08      7.70 o 
   4  18   0       21.37       15.64      6.19 o 
   5  18   0      127.37      118.00      6.80 o 
   6  18   0       73.89       72.46      7.05 o 
   1  19   0      349.35      377.73     19.73 o 
   2  19   0       10.38       13.17      5.17 o 
   3  19   0        3.71        8.85      5.69 o 
   4  19   0        6.81        6.10      3.46 o 
   5  19   0        1.60        3.83      2.16 o 
   0  20   0      617.92      606.62     21.78 o 
   1  20   0       24.66       29.28      6.60 o 
   2  20   0      123.67      127.14      7.99 o 
   3  20   0       89.25      103.91      7.05 o 
   4  20   0       70.09       78.00      5.41 o 
   1  21   0      181.99      190.40     12.08 o 
   2  21   0       92.32       92.97      8.55 o 
   3  21   0       20.46       15.42      4.39 o 
   4  21   0        4.72        4.07      2.43 o 
   0  22   0        4.60        0.34      0.83 o 
   1  22   0       46.68       45.22      5.39 o 
   2  22   0        0.50       -2.03      2.60 o 
   3  22   0        8.69        5.04      2.83 o 
 -10   1   1        3.60        3.77      2.05 o 
  -9   1   1      262.62      258.01      6.64 o 
  -8   1   1      253.88      238.33      6.59 o 
  -7   1   1      170.46      187.76      4.95 o 
  -6   1   1      101.82      115.65      4.40 o 
  -5   1   1        1.92        3.45      1.09 o 
  -4   1   1       29.93       58.64      1.89 o 
  -3   1   1     2228.99     2273.02     18.59 o 
  -2   1   1     7803.59     7302.63     36.46 o 
  -1   1   1     3906.37     4092.39     11.88 o 
   0   1   1       51.93       54.49      1.00 o 
   1   1   1      534.71      568.06      5.39 o 
   2   1   1    61071.91    61638.04    122.91 o 
   3   1   1       69.99       62.98      2.32 o 
   4   1   1     6647.42     7119.17     60.48 o 
   5   1   1       47.59       67.78      3.21 o 
   6   1   1      619.17      565.75     11.10 o 
   7   1   1        4.53        2.17      2.46 o 
   8   1   1      238.46      199.03      6.07 o 
   9   1   1       97.65      106.84      5.47 o 
  10   1   1        8.65        5.52      2.38 o 
 -10   2   1       12.58       11.24      2.31 o 
  -9   2   1       10.57       10.58      1.97 o 
  -8   2   1       15.00       17.45      2.18 o 
  -7   2   1        0.40       -1.06      1.70 o 
  -6   2   1      160.18      155.29      5.12 o 
  -5   2   1      313.26      301.82      5.94 o 
  -4   2   1     4119.33     4226.40     23.80 o 
  -3   2   1     5371.49     5062.86     29.35 o 
  -2   2   1       59.93       72.20      1.64 o 
  -1   2   1     8440.63     8281.43     90.05 o 
   0   2   1     8680.74     8784.57     32.63 o 
   1   2   1     8778.33     8632.96     32.36 o 
   2   2   1      154.01      141.53      3.10 o 
   3   2   1       33.30       40.37      1.79 o 
   4   2   1       67.29       60.31      2.90 o 
   5   2   1     2362.92     2591.88     19.40 o 
   6   2   1        3.72        3.02      2.24 o 
   7   2   1       10.64        5.04      2.43 o 
   8   2   1       55.06       46.02      3.12 o 
   9   2   1       54.14       65.10      3.84 o 
 -10   3   1        3.76        5.62      1.40 o 
  -9   3   1       48.28       55.02      4.78 o 
  -8   3   1      104.25       89.78      4.76 o 
  -7   3   1      977.74      984.99     11.85 o 
  -6   3   1      418.90      465.48     10.62 o 
  -5   3   1      657.69      640.34      8.63 o 
  -4   3   1      622.18      635.12      5.82 o 
  -3   3   1       95.85      120.37      2.56 o 
  -2   3   1     1823.64     1684.18      9.62 o 
  -1   3   1       15.35       10.83      1.74 o 
   0   3   1      426.26      447.53      4.33 o 
   2   3   1     1301.30     1393.71     13.62 o 
   3   3   1       68.33       61.24      2.18 o 
   4   3   1      218.95      234.02      5.76 o 
   5   3   1      645.62      666.76      9.64 o 
   6   3   1      538.52      585.11      9.73 o 
   7   3   1      677.08      694.12     10.55 o 
   8   3   1       43.83       52.52      3.19 o 
   9   3   1       30.23       21.77      2.40 o 
 -10   4   1       79.41       71.63      3.02 o 
  -9   4   1        3.21        2.10      3.89 o 
  -8   4   1      890.95      885.93     12.45 o 
  -7   4   1      133.23      121.39      4.83 o 
  -6   4   1      387.53      414.07     10.36 o 
  -5   4   1       18.71       12.21      2.14 o 
  -4   4   1     1922.77     1777.66     13.13 o 
  -3   4   1     8333.00     8173.81     58.07 o 
  -2   4   1     1159.22     1122.14     13.60 o 
  -1   4   1     2495.98     2338.75     11.92 o 
   0   4   1     5980.02     5922.37     68.46 o 
   1   4   1      329.21      339.68      5.32 o 
   2   4   1      706.91      703.60      9.50 o 
   3   4   1     1439.01     1459.75     11.10 o 
   4   4   1      395.34      481.86      7.26 o 
   5   4   1      653.10      673.83     12.66 o 
   6   4   1     1444.27     1435.02     13.39 o 
   7   4   1      337.91      325.28      6.91 o 
   8   4   1       10.97        8.08      1.96 o 
   9   4   1      273.05      256.00      6.23 o 
 -10   5   1      111.46      108.68      3.43 o 
  -9   5   1       11.94       12.28      2.63 o 
  -8   5   1        1.88        0.77      2.16 o 
  -7   5   1     1533.90     1652.74     20.79 o 
  -6   5   1       48.54       58.99      4.40 o 
  -5   5   1      165.85      167.09      5.49 o 
  -4   5   1     1964.88     1982.68     15.06 o 
  -3   5   1       58.75       52.73      2.36 o 
  -2   5   1     1246.46     1332.94     15.09 o 
  -1   5   1     1589.79     1549.52     10.60 o 
   0   5   1     2021.34     1903.89     19.08 o 
   1   5   1       64.13      104.17      3.03 o 
   2   5   1     4027.42     3851.19     18.95 o 
   3   5   1      244.95      262.21      5.04 o 
   4   5   1      214.81      192.98      6.35 o 
   5   5   1      503.62      556.79     11.75 o 
   6   5   1      549.72      590.42     10.01 o 
   7   5   1       42.94       47.46      3.02 o 
   8   5   1       13.94       32.04      3.59 o 
   9   5   1       62.76       65.72      3.58 o 
 -10   6   1       65.64       63.71      2.94 o 
  -9   6   1        3.12        4.25      2.47 o 
  -8   6   1      345.83      353.92      8.79 o 
  -7   6   1      579.35      598.16     10.34 o 
  -6   6   1      464.73      457.38      9.76 o 
  -5   6   1       13.07       17.76      2.71 o 
  -4   6   1       55.59       53.11      2.51 o 
  -3   6   1     2465.47     2653.78     16.77 o 
  -2   6   1     2493.99     2364.83     18.75 o 
  -1   6   1       18.31        7.75      1.40 o 
   0   6   1    18045.91    18263.44    126.42 o 
   1   6   1     1030.09      925.61     14.25 o 
   2   6   1       10.24        6.22      1.02 o 
   3   6   1     1183.07     1123.24     12.24 o 
   4   6   1      191.53      213.84      6.86 o 
   5   6   1      903.85      862.69     14.91 o 
   6   6   1      247.00      234.96      7.11 o 
   7   6   1      238.21      224.95      6.66 o 
   8   6   1        0.97        0.48      2.06 o 
   9   6   1       24.70       20.12      2.30 o 
 -10   7   1        9.97       13.23      1.46 o 
  -9   7   1      391.28      397.32      8.79 o 
  -8   7   1      168.94      180.32      6.47 o 
  -7   7   1      361.90      344.71      7.99 o 
  -6   7   1      683.44      690.78      9.11 o 
  -5   7   1      573.47      553.04     10.19 o 
  -4   7   1      647.75      696.83     10.30 o 
  -3   7   1     2005.94     1906.42     13.86 o 
  -2   7   1     1335.58     1205.45     12.58 o 
  -1   7   1     9072.98     8859.64     57.72 o 
   0   7   1       53.66       43.90      1.98 o 
   1   7   1     8017.57     8655.14     37.56 o 
   2   7   1     6638.09     6538.92     39.33 o 
   3   7   1       93.78       83.28      3.26 o 
   4   7   1      226.74      206.04      7.01 o 
   5   7   1      533.48      581.45     15.09 o 
   6   7   1       65.94       51.39      3.88 o 
   7   7   1        8.48        8.03      2.20 o 
   8   7   1      130.64      116.97      5.51 o 
   9   7   1       54.17       41.52      2.29 o 
 -10   8   1       40.48       39.91      2.73 o 
  -9   8   1        8.93        5.29      1.49 o 
  -8   8   1      202.98      211.16      6.23 o 
  -7   8   1      157.24      159.99      6.31 o 
  -6   8   1      624.87      622.14     10.40 o 
  -5   8   1     2897.00     2816.31     27.91 o 
  -4   8   1      757.62      705.99     11.78 o 
  -3   8   1      582.60      646.18      8.51 o 
  -2   8   1       27.68       15.11      1.81 o 
  -1   8   1      232.14      265.49      4.81 o 
   0   8   1      155.74      212.52      5.71 o 
   1   8   1      475.48      471.64      6.98 o 
   2   8   1     1132.58     1139.76     15.37 o 
   3   8   1     1803.08     1739.23     18.36 o 
   4   8   1      554.68      590.15     11.94 o 
   5   8   1      250.66      268.79      8.90 o 
   6   8   1      569.28      599.90     10.51 o 
   7   8   1       17.77       10.45      2.36 o 
   8   8   1      280.17      284.35      7.04 o 
   9   8   1      146.46      151.18      4.19 o 
  -9   9   1       86.63       89.68      4.21 o 
  -8   9   1        0.02        1.13      1.33 o 
  -7   9   1      535.39      551.54     10.16 o 
  -6   9   1      377.20      362.80      7.67 o 
  -5   9   1      291.03      294.15      7.33 o 
  -4   9   1      971.67      906.91     15.37 o 
  -3   9   1        1.07        1.30      1.30 o 
  -2   9   1     3361.79     3388.50     24.14 o 
  -1   9   1      414.70      338.73      7.73 o 
   0   9   1      326.87      341.88      7.65 o 
   1   9   1      369.39      397.44      8.48 o 
   2   9   1      417.47      479.39      9.13 o 
   3   9   1        1.73        2.32      1.49 o 
   4   9   1       96.27       96.85      5.25 o 
   5   9   1      355.49      351.89      8.59 o 
   6   9   1      339.04      340.51      8.79 o 
   7   9   1      188.29      191.40      6.60 o 
   8   9   1      118.26      128.10      5.23 o 
   9   9   1        8.72        5.49      1.20 o 
  -9  10   1       12.85       14.39      2.19 o 
  -8  10   1       42.28       43.77      3.77 o 
  -7  10   1        2.65        0.47      2.78 o 
  -6  10   1       17.32       13.01      3.13 o 
  -5  10   1      295.12      294.37      7.30 o 
  -4  10   1      951.11      876.42     14.59 o 
  -3  10   1      839.78      826.98     14.06 o 
  -2  10   1      107.55       89.69      4.13 o 
  -1  10   1      645.26      671.57     11.52 o 
   0  10   1     1108.93     1093.57     17.40 o 
   1  10   1      473.68      508.55     16.28 o 
   2  10   1      346.43      367.97     10.33 o 
   3  10   1      958.09      951.39     19.73 o 
   4  10   1      313.04      293.94      8.94 o 
   5  10   1       14.82       20.50      2.79 o 
   6  10   1       76.77       75.30      5.21 o 
   7  10   1      213.98      191.54      6.45 o 
   8  10   1        2.84        1.78      2.03 o 
   9  10   1       52.04       54.24      5.33 o 
  -9  11   1       48.20       44.29      2.98 o 
  -8  11   1       10.22       14.10      2.63 o 
  -7  11   1       14.56       16.58      3.27 o 
  -6  11   1      170.59      189.20      7.20 o 
  -5  11   1      193.64      186.04      7.54 o 
  -4  11   1      205.26      192.92      7.29 o 
  -3  11   1      195.41      183.61      8.01 o 
  -2  11   1     4510.16     4673.77     72.47 o 
  -1  11   1      125.53       92.41      4.87 o 
   0  11   1       73.85       85.02      4.64 o 
   1  11   1       50.41       41.78      4.72 o 
   2  11   1     1646.68     1508.29     22.56 o 
   3  11   1        9.67        9.25      2.56 o 
   4  11   1      113.29      113.30      5.52 o 
   5  11   1       38.88       47.92      3.64 o 
   6  11   1        9.49       13.06      3.07 o 
   7  11   1        5.24        5.74      2.79 o 
   8  11   1       16.56        9.50      1.95 o 
  -9  12   1        1.43        0.34      1.19 o 
  -8  12   1       10.50       11.27      2.27 o 
  -7  12   1       14.33       18.75      2.71 o 
  -6  12   1       75.57       68.67      5.26 o 
  -5  12   1       91.13       94.03      7.85 o 
  -4  12   1        0.24        3.72      2.35 o 
  -3  12   1        9.52       13.16      2.29 o 
  -2  12   1      565.21      572.88     12.24 o 
  -1  12   1      105.76      104.10      5.35 o 
   0  12   1       35.42       37.09      3.54 o 
   1  12   1      804.18      806.65     24.54 o 
   2  12   1        1.33        0.88      1.95 o 
   3  12   1      685.68      734.13     18.76 o 
   4  12   1        0.57        2.22      2.34 o 
   5  12   1        1.27        0.29      1.56 o 
   6  12   1      343.11      367.69      9.97 o 
   7  12   1       17.72       14.53      2.88 o 
   8  12   1       85.21       89.85      3.54 o 
  -8  13   1       24.50       21.54      2.52 o 
  -7  13   1       17.01       18.11      2.99 o 
  -6  13   1        0.64        0.01      2.46 o 
  -5  13   1       40.99       31.79      4.25 o 
  -4  13   1        3.34        8.92      5.48 o 
  -3  13   1       17.33       12.22      2.86 o 
  -2  13   1        3.08        4.46      2.20 o 
  -1  13   1      512.48      466.91     11.54 o 
   0  13   1      308.57      304.41      9.45 o 
   1  13   1       68.95       58.95      5.44 o 
   2  13   1      188.22      196.91      9.40 o 
   3  13   1      725.08      707.00     14.39 o 
   4  13   1        3.98        0.15      1.96 o 
   5  13   1       26.58       28.89      3.50 o 
   6  13   1      328.09      346.24      9.35 o 
   7  13   1       13.46       14.97      2.57 o 
   8  13   1       26.07       22.20      2.57 o 
  -8  14   1       99.19       88.81      4.30 o 
  -7  14   1      144.31      137.57      7.08 o 
  -6  14   1       21.80       15.70      3.40 o 
  -5  14   1        3.85        3.97      2.50 o 
  -4  14   1      230.91      232.94     10.26 o 
  -3  14   1      859.13      763.90     25.69 o 
  -2  14   1      982.49      951.31     23.64 o 
  -1  14   1      586.39      561.50     13.26 o 
   0  14   1     2239.29     2229.36     36.94 o 
   1  14   1     2021.41     1950.04     27.52 o 
   2  14   1       82.65       80.12      7.28 o 
   3  14   1     4419.11     4484.09     55.64 o 
   4  14   1        7.22       16.37      4.30 o 
   5  14   1      241.41      226.80      9.08 o 
   6  14   1      120.28      108.53      6.85 o 
   7  14   1      167.10      157.42      4.89 o 
  -8  15   1      105.72      110.20      8.47 o 
  -7  15   1       84.66       78.00      9.64 o 
  -6  15   1        1.60        1.49      3.94 o 
  -5  15   1       14.86       24.66      4.77 o 
  -4  15   1      505.41      467.72     17.48 o 
  -3  15   1        9.44        1.35      6.23 o 
  -2  15   1      111.28      100.47      7.56 o 
  -1  15   1        3.01       18.32      6.48 o 
   0  15   1      700.62      700.99     26.73 o 
   1  15   1      158.02      159.90     14.13 o 
   2  15   1      238.16      241.20     11.76 o 
   3  15   1       59.04       81.00      8.22 o 
   4  15   1      681.04      683.41     17.65 o 
   5  15   1       27.67       18.06      5.78 o 
   6  15   1      105.06       91.59      5.22 o 
   7  15   1      110.63      114.69      6.20 o 
  -7  16   1       47.56       42.86      7.13 o 
  -6  16   1      312.58      325.17     13.01 o 
  -5  16   1      190.39      193.43     11.13 o 
  -4  16   1      160.75      154.31     10.27 o 
  -3  16   1        3.14        3.03      3.59 o 
  -2  16   1      119.50      100.90      7.47 o 
  -1  16   1     1388.94     1383.18     35.53 o 
   0  16   1      415.50      396.78     21.19 o 
   1  16   1       29.37       28.64      6.46 o 
   2  16   1        3.87        7.37      2.92 o 
   3  16   1      350.27      346.11     22.08 o 
   4  16   1       98.76      111.57      8.45 o 
   5  16   1      108.36      125.46      6.26 o 
   6  16   1      156.76      156.79      8.34 o 
   7  16   1        2.48        2.21      2.58 o 
  -7  17   1       84.78       89.88      7.49 o 
  -6  17   1        0.05       -5.25      5.25 o 
  -5  17   1      174.83      184.86     10.04 o 
  -4  17   1      292.56      291.68     13.18 o 
  -3  17   1      612.80      628.66     19.26 o 
  -2  17   1      514.57      544.16     17.49 o 
  -1  17   1      240.62      224.26     10.78 o 
   0  17   1      100.73      106.11     11.57 o 
   1  17   1       15.97       15.95      5.23 o 
   2  17   1      524.86      537.26     25.88 o 
   3  17   1       50.79       49.23     10.13 o 
   4  17   1        4.56       -1.98      6.88 o 
   5  17   1      199.23      205.30      7.17 o 
   6  17   1       56.25       55.45      4.70 o 
  -6  18   1        9.59        9.08      2.38 o 
  -5  18   1        5.95        5.52      3.23 o 
  -4  18   1       17.11       21.65      5.02 o 
  -3  18   1       20.09       26.42      9.23 o 
  -2  18   1      265.16      277.15     12.45 o 
  -1  18   1       58.21       71.37      6.87 o 
   0  18   1      400.39      382.89     20.24 o 
   1  18   1        8.46        1.63      5.90 o 
   2  18   1       90.15       87.24     11.16 o 
   3  18   1       29.82       35.59      6.08 o 
   4  18   1        7.40       16.11      4.33 o 
   5  18   1       30.49       31.26      6.11 o 
   6  18   1       33.12       43.82      4.83 o 
  -5  19   1        5.29        6.86      2.39 o 
  -4  19   1        0.01        3.42      3.10 o 
  -3  19   1       33.20       30.81      4.38 o 
  -2  19   1       23.20       24.69      6.63 o 
  -1  19   1      330.27      333.09     12.95 o 
   0  19   1      279.74      301.18     12.81 o 
   1  19   1      157.07      168.06      9.98 o 
   2  19   1       24.05       28.58      7.20 o 
   3  19   1      124.39      124.33      8.17 o 
   4  19   1       47.62       43.44      4.52 o 
   5  19   1       17.39       14.59      4.07 o 
  -5  20   1        3.06        3.13      2.54 o 
  -4  20   1      100.26      110.49      6.10 o 
  -3  20   1      184.12      195.48     12.99 o 
  -2  20   1      101.28      116.46     10.87 o 
  -1  20   1      119.01      112.77      7.38 o 
   0  20   1      206.24      238.66      8.39 o 
   1  20   1      254.92      262.97     11.37 o 
   2  20   1       30.36       41.80      5.41 o 
   3  20   1      407.18      430.42     12.61 o 
   4  20   1        0.87       -1.03      2.10 o 
  -4  21   1       75.47       87.41      6.67 o 
  -3  21   1        2.40       -3.20      3.20 o 
  -2  21   1        0.03        1.44      4.10 o 
  -1  21   1        0.15       -1.66      1.66 o 
   0  21   1       47.13       43.64      4.47 o 
   1  21   1       12.21       11.66      3.34 o 
   2  21   1        0.45       -1.34      1.68 o 
   3  21   1        5.75        7.07      4.02 o 
  -3  22   1       33.42       33.22      4.10 o 
  -2  22   1       10.31       11.38      3.03 o 
  -1  22   1       12.53        8.57      2.81 o 
   0  22   1       40.65       35.26      4.72 o 
   1  22   1        0.04       -2.23      2.54 o 
   2  22   1        0.14       -2.67      2.67 o 
 -10   0   2        2.42        7.71      4.52 o 
  -9   0   2        0.96       -1.11      2.23 o 
  -8   0   2      495.41      456.39     10.32 o 
  -7   0   2     2619.41     2782.89     40.89 o 
  -6   0   2      189.63      179.03      5.41 o 
  -5   0   2      136.87      184.30      4.93 o 
  -4   0   2      822.56      868.49     13.12 o 
  -3   0   2      408.39      479.25      6.32 o 
  -2   0   2     4666.26     4281.21     17.69 o 
  -1   0   2    30250.14    29247.43    325.63 o 
   0   0   2     2483.58     2297.57     36.17 o 
   1   0   2    18263.14    17073.15    150.99 o 
   2   0   2     1235.21     1429.72     18.00 o 
   3   0   2     4019.91     4102.43     61.25 o 
   4   0   2    11995.60    13077.99     75.13 o 
   5   0   2     2356.67     2340.76     32.15 o 
   6   0   2      967.43     1000.58     17.46 o 
   7   0   2      148.96      105.95      6.24 o 
   8   0   2       92.32       83.01      8.07 o 
   9   0   2      223.39      212.38      8.93 o 
 -10   1   2      160.13      170.69      7.25 o 
  -9   1   2        8.57        6.12      1.66 o 
  -8   1   2      694.48      679.83      9.46 o 
  -7   1   2       14.46       11.55      1.93 o 
  -6   1   2      309.06      338.97      6.34 o 
  -5   1   2      940.73     1109.52     11.23 o 
  -4   1   2     2766.20     2846.67     11.88 o 
  -3   1   2     2083.58     2118.64     10.37 o 
  -2   1   2      196.68      242.45      2.93 o 
  -1   1   2      433.87      388.17      3.58 o 
   1   1   2     1585.55     1597.97     27.63 o 
   2   1   2     2970.69     2967.32     46.84 o 
   3   1   2     1621.27     1828.28     15.11 o 
   4   1   2     1497.94     1588.65     13.13 o 
   5   1   2       90.67       79.58      3.51 o 
   6   1   2     1752.98     1855.89     18.03 o 
   7   1   2      155.28      176.31      6.03 o 
   8   1   2      157.92      149.08      6.21 o 
   9   1   2       19.14       22.07      2.55 o 
 -10   2   2       16.98       11.57      2.03 o 
  -9   2   2       81.58       84.29      4.82 o 
  -8   2   2      281.78      257.05      6.70 o 
  -7   2   2       24.99       27.88      2.09 o 
  -6   2   2       54.14       53.58      3.19 o 
  -5   2   2      188.10      145.97      3.52 o 
  -4   2   2     2501.47     2730.75     13.89 o 
  -3   2   2     2895.02     2730.91     25.17 o 
  -2   2   2       92.55       88.09      1.91 o 
  -1   2   2     7132.88     6812.52     45.65 o 
   0   2   2    10146.17    10036.62     35.90 o 
   1   2   2      474.15      442.01      7.02 o 
   2   2   2     4310.49     4314.45     19.78 o 
   3   2   2      297.39      304.46      7.14 o 
   4   2   2      845.72      806.76      9.48 o 
   5   2   2      836.54      900.54     13.34 o 
   6   2   2     2294.05     2298.32     20.24 o 
   7   2   2      629.06      691.07     11.86 o 
   8   2   2        9.80        2.50      2.55 o 
   9   2   2      149.85      160.60      5.14 o 
 -10   3   2       32.46       33.66      2.71 o 
  -9   3   2       22.89       25.64      3.12 o 
  -8   3   2        2.60        8.41      2.82 o 
  -7   3   2      583.34      560.56      7.84 o 
  -6   3   2     1783.54     1783.28     33.09 o 
  -5   3   2      415.96      457.10      6.14 o 
  -4   3   2      810.57      771.03      6.62 o 
  -3   3   2      321.92      280.60      3.93 o 
  -2   3   2    16881.26    16423.52     34.81 o 
  -1   3   2    16934.20    16724.33     83.68 o 
   0   3   2    11264.96    11457.87     25.93 o 
   1   3   2    10697.78    10794.63     34.23 o 
   2   3   2     1494.18     1492.22     11.20 o 
   3   3   2      322.00      355.84      6.82 o 
   4   3   2       15.51        8.51      1.76 o 
   5   3   2      397.86      406.22      8.09 o 
   6   3   2       10.92       19.43      2.40 o 
   7   3   2      341.12      364.35      7.78 o 
   8   3   2      153.97      147.69      5.34 o 
   9   3   2        0.75       -0.95      1.27 o 
 -10   4   2        8.84        6.90      1.75 o 
  -9   4   2      115.75      119.70      5.54 o 
  -8   4   2       32.64       32.14      3.72 o 
  -7   4   2        7.81        9.69      2.00 o 
  -6   4   2      191.67      195.66      5.59 o 
  -5   4   2       10.13       11.21      1.77 o 
  -4   4   2      162.42      158.01      3.77 o 
  -3   4   2     1644.97     1767.80     13.84 o 
  -2   4   2      310.43      369.39      5.09 o 
  -1   4   2       13.49       13.96      1.22 o 
   0   4   2    11740.79    11408.84     33.68 o 
   1   4   2       41.15       38.71      1.42 o 
   2   4   2      283.87      284.91      5.17 o 
   3   4   2      113.89       90.57      3.66 o 
   4   4   2      212.00      206.87      5.96 o 
   5   4   2     1087.71     1130.55     14.88 o 
   6   4   2      130.27      129.73      4.81 o 
   7   4   2      435.09      481.74      8.80 o 
   8   4   2        0.53        0.79      2.23 o 
   9   4   2        1.48        1.22      1.48 o 
 -10   5   2       54.73       58.75      2.79 o 
  -9   5   2        7.33       -0.27      3.17 o 
  -8   5   2       95.10       97.52      5.63 o 
  -7   5   2       85.12       79.04      4.09 o 
  -6   5   2       73.36       71.42      4.07 o 
  -5   5   2      247.06      219.76      4.98 o 
  -4   5   2        0.84        2.76      1.25 o 
  -3   5   2      491.08      541.05      6.25 o 
  -2   5   2      335.34      345.94      5.79 o 
  -1   5   2     2272.88     2139.59     10.95 o 
   0   5   2     1439.23     1479.06     10.73 o 
   1   5   2      340.27      330.84      6.04 o 
   2   5   2     4632.32     4728.82     53.57 o 
   3   5   2      254.16      229.35      6.83 o 
   4   5   2      180.44      170.28      6.83 o 
   5   5   2       29.16       21.47      3.57 o 
   6   5   2        4.83        2.47      2.31 o 
   7   5   2      212.44      220.85      5.71 o 
   8   5   2        6.36        1.21      1.40 o 
   9   5   2       21.85       17.10      2.14 o 
 -10   6   2        3.81        2.04      1.41 o 
  -9   6   2      133.90      134.89      6.62 o 
  -8   6   2       92.18       86.36      5.34 o 
  -7   6   2      245.86      243.61      7.46 o 
  -6   6   2      320.87      303.29      7.93 o 
  -5   6   2       52.36       65.01      3.01 o 
  -4   6   2      329.61      325.70      5.71 o 
  -3   6   2     1132.45     1163.64     10.25 o 
  -2   6   2     4781.95     4908.08     36.25 o 
  -1   6   2     1206.52     1216.94     10.24 o 
   0   6   2     1841.19     1839.81     38.99 o 
   1   6   2      161.63      145.63      3.86 o 
   2   6   2     1010.65     1096.21     10.50 o 
   3   6   2     1598.00     1585.50     15.08 o 
   4   6   2      993.10      926.11     18.80 o 
   5   6   2      447.21      399.01      7.55 o 
   6   6   2       98.64       94.21      4.47 o 
   7   6   2        1.53        0.04      1.82 o 
   8   6   2      137.78      135.59      4.74 o 
   9   6   2        8.27        5.58      1.35 o 
 -10   7   2       68.63       69.76      3.78 o 
  -9   7   2        0.74       -0.43      3.21 o 
  -8   7   2       28.67       24.36      3.58 o 
  -7   7   2      323.38      332.55      9.41 o 
  -6   7   2        4.27       -2.66      2.66 o 
  -5   7   2      147.09      149.44      4.95 o 
  -4   7   2       28.19       47.94      2.62 o 
  -3   7   2     2527.12     2680.22     17.98 o 
  -2   7   2     2468.11     2544.68     17.50 o 
  -1   7   2     4712.37     5231.16     48.87 o 
   0   7   2       64.48       70.47      2.61 o 
   1   7   2      842.40      947.19      9.33 o 
   2   7   2      774.67      729.50     11.95 o 
   3   7   2      105.87      127.60      4.11 o 
   4   7   2      858.92      787.95     19.45 o 
   5   7   2      587.74      585.18     12.33 o 
   6   7   2       39.37       24.49      2.73 o 
   7   7   2        0.61        3.42      2.13 o 
   8   7   2        1.12       -0.64      2.64 o 
   9   7   2       38.67       30.69      2.63 o 
 -10   8   2       56.25       62.08      2.96 o 
  -9   8   2       64.16       64.81      4.59 o 
  -8   8   2       86.18       88.32      6.08 o 
  -7   8   2     1123.56     1128.03     17.09 o 
  -6   8   2      257.63      274.43      6.08 o 
  -5   8   2      664.51      654.65     12.98 o 
  -4   8   2      227.89      246.60      5.91 o 
  -3   8   2       13.32       19.15      2.10 o 
  -2   8   2     4540.86     4838.29     21.32 o 
  -1   8   2     1385.47     1395.93     13.92 o 
   0   8   2     2478.19     2689.35     21.16 o 
   1   8   2      229.17      209.22      4.70 o 
   2   8   2       85.57       64.87      2.84 o 
   3   8   2      714.79      752.12     11.83 o 
   4   8   2       23.68       24.48      3.16 o 
   5   8   2      175.09      179.88      7.25 o 
   6   8   2       30.15       35.39      3.42 o 
   7   8   2       59.59       58.86      3.43 o 
   8   8   2        0.09       -1.13      1.71 o 
 -10   9   2      105.19      105.04      4.05 o 
  -9   9   2       12.35       10.28      2.26 o 
  -8   9   2      189.99      210.05      8.42 o 
  -7   9   2      394.51      402.07      9.64 o 
  -6   9   2      112.79      113.31      5.17 o 
  -5   9   2      456.39      455.13     10.08 o 
  -4   9   2     1045.97     1009.91     12.23 o 
  -3   9   2      660.02      665.60      9.99 o 
  -2   9   2       38.21       65.42      2.85 o 
  -1   9   2     2464.75     2485.24     22.69 o 
   0   9   2       90.62       98.67      3.66 o 
   1   9   2     2384.54     2516.32     27.54 o 
   2   9   2        1.68       -1.18      1.18 o 
   3   9   2        7.69       10.78      2.33 o 
   4   9   2      105.52       94.08      5.31 o 
   5   9   2      703.05      683.08     16.11 o 
   6   9   2      352.41      390.87      9.38 o 
   7   9   2       13.38       20.66      3.22 o 
   8   9   2        2.62        3.32      1.46 o 
  -9  10   2        1.19       -1.63      2.10 o 
  -8  10   2       84.93       85.36      5.32 o 
  -7  10   2     1414.88     1450.47     29.47 o 
  -6  10   2       42.25       46.15      3.75 o 
  -5  10   2     1556.21     1497.03     27.80 o 
  -4  10   2       57.37       55.17      3.34 o 
  -3  10   2     1477.07     1294.11     20.14 o 
  -2  10   2        9.40       12.99      1.62 o 
  -1  10   2     1590.22     1459.61     18.60 o 
   0  10   2     2469.95     2430.38     21.45 o 
   1  10   2      140.48      123.66      7.89 o 
   2  10   2      464.07      419.03     11.47 o 
   3  10   2       16.41       23.76      3.38 o 
   4  10   2      543.50      516.90     10.41 o 
   5  10   2       13.57       11.54      1.92 o 
   6  10   2      209.48      212.21      6.91 o 
   7  10   2       63.39       57.21      4.00 o 
   8  10   2        3.70        4.78      1.39 o 
  -9  11   2       29.23       24.29      2.38 o 
  -8  11   2       19.95       14.50      2.47 o 
  -7  11   2      555.51      564.88     10.96 o 
  -6  11   2        8.75       15.48      3.11 o 
  -5  11   2        9.68       18.80      3.41 o 
  -4  11   2      516.15      479.14     10.01 o 
  -3  11   2      419.16      409.48      8.45 o 
  -2  11   2     3638.24     3516.17     48.14 o 
  -1  11   2      459.62      421.38      9.80 o 
   0  11   2      568.72      541.11     10.84 o 
   1  11   2      241.44      200.76      6.92 o 
   2  11   2       17.82       13.83      2.71 o 
   3  11   2        8.03       11.67      2.71 o 
   4  11   2      425.98      388.34     10.15 o 
   5  11   2        0.73       -1.98      2.26 o 
   6  11   2      185.26      188.83      7.31 o 
   7  11   2       13.68       17.48      2.38 o 
   8  11   2       52.20       53.18      2.99 o 
  -9  12   2      424.72      418.55      7.75 o 
  -8  12   2       39.57       40.56      3.40 o 
  -7  12   2       98.36      100.78      5.11 o 
  -6  12   2        6.25        0.06      1.88 o 
  -5  12   2      131.92      115.48      6.44 o 
  -4  12   2       70.03       57.26      3.39 o 
  -3  12   2       58.97       77.34      4.75 o 
  -2  12   2        0.55       -1.89      1.89 o 
  -1  12   2        2.83        5.74      2.72 o 
   0  12   2     3832.00     3806.26     45.70 o 
   1  12   2      744.23      736.63     19.47 o 
   2  12   2      254.08      254.25      8.42 o 
   3  12   2      358.75      358.56      9.27 o 
   4  12   2      179.37      193.09      9.76 o 
   5  12   2      447.11      480.01     11.48 o 
   6  12   2      101.12       90.17      5.07 o 
   7  12   2      175.10      202.32      6.03 o 
   8  12   2      193.41      181.24      6.38 o 
  -9  13   2        1.55        2.11      2.67 o 
  -8  13   2      261.10      272.96      8.68 o 
  -7  13   2       72.80       78.17      4.46 o 
  -6  13   2      617.64      635.54     13.67 o 
  -5  13   2      146.42      137.98      6.32 o 
  -4  13   2       86.40       73.20      4.51 o 
  -3  13   2      172.16      158.54      6.66 o 
  -2  13   2      589.56      585.17     17.73 o 
  -1  13   2      138.98      148.70      6.70 o 
   0  13   2      790.47      844.63     14.99 o 
   1  13   2       16.28       25.29      3.49 o 
   2  13   2     1085.70     1106.51     15.14 o 
   3  13   2      167.33      166.11      7.61 o 
   4  13   2      569.10      553.48     14.30 o 
   5  13   2      799.96      891.10     15.13 o 
   6  13   2      361.30      346.90      8.73 o 
   7  13   2        0.06       -2.64      2.64 o 
  -8  14   2      181.20      175.18      6.42 o 
  -7  14   2      310.19      312.97     10.55 o 
  -6  14   2        0.03        4.98      3.98 o 
  -5  14   2      376.46      357.47     12.44 o 
  -4  14   2       58.29       46.63      4.13 o 
  -3  14   2       34.42       28.59      4.53 o 
  -2  14   2        1.50       -1.95      3.82 o 
  -1  14   2     1228.41     1218.65     21.44 o 
   0  14   2      130.03      127.87      5.19 o 
   1  14   2      152.25      150.17      7.71 o 
   2  14   2      296.63      292.67     10.87 o 
   3  14   2       38.77       49.89      3.99 o 
   4  14   2       32.78       38.34      3.58 o 
   5  14   2       17.01       19.27      3.05 o 
   6  14   2      110.35      109.88      5.66 o 
   7  14   2       32.18       26.43      2.35 o 
  -8  15   2       33.20       35.03      5.27 o 
  -7  15   2       44.97       44.47      5.29 o 
  -6  15   2        3.53        3.76      3.08 o 
  -5  15   2        3.33       -1.39      3.25 o 
  -4  15   2      441.90      417.20     12.99 o 
  -3  15   2      122.41      102.40      7.63 o 
  -2  15   2        0.26        2.11      2.01 o 
  -1  15   2     1285.28     1191.23     21.76 o 
   0  15   2      423.64      394.14     11.75 o 
   1  15   2      174.56      179.06      8.43 o 
   2  15   2      153.97      172.77      8.84 o 
   3  15   2        1.25        7.12      3.96 o 
   4  15   2        1.36        1.20      1.71 o 
   5  15   2     1063.80     1106.33     20.06 o 
   6  15   2      248.02      279.34      7.53 o 
   7  15   2       74.20       65.81      5.67 o 
  -7  16   2       42.82       35.87      4.12 o 
  -6  16   2       68.67       75.12      5.76 o 
  -5  16   2       53.05       49.78      5.08 o 
  -4  16   2       51.15       43.28      6.61 o 
  -3  16   2      332.54      324.58     13.66 o 
  -2  16   2       49.94       41.59      5.38 o 
  -1  16   2      416.18      419.20     18.16 o 
   0  16   2      419.81      427.03     12.35 o 
   1  16   2      468.88      473.37     13.70 o 
   2  16   2      249.70      265.20     10.67 o 
   3  16   2       15.24       11.92      3.68 o 
   4  16   2        1.22       -0.32      2.11 o 
   5  16   2       47.17       45.21      4.61 o 
   6  16   2       36.45       43.44      3.39 o 
  -7  17   2       25.67       14.55      4.10 o 
  -6  17   2        0.97        2.77      2.45 o 
  -5  17   2        0.74       -1.26      4.33 o 
  -4  17   2      229.84      231.38      9.25 o 
  -3  17   2      109.35       98.31      7.86 o 
  -2  17   2        0.24        0.16      6.65 o 
  -1  17   2       38.01       36.11      7.33 o 
   0  17   2      533.20      574.81     14.78 o 
   1  17   2      175.23      175.65      7.50 o 
   2  17   2        0.51        4.56      4.84 o 
   3  17   2       57.78       50.93      5.38 o 
   4  17   2       22.16       18.87      2.94 o 
   5  17   2        0.34       -1.54      2.06 o 
   6  17   2        0.03        0.55      1.93 o 
  -6  18   2       41.80       46.01      4.77 o 
  -5  18   2        0.50       -3.45      3.73 o 
  -4  18   2      146.43      149.71     12.98 o 
  -3  18   2       20.91       22.84      7.38 o 
  -2  18   2        1.74       -3.16      3.16 o 
  -1  18   2     1019.07     1009.86     23.56 o 
   0  18   2      121.78      126.82      9.16 o 
   1  18   2       19.19       15.80      3.47 o 
   2  18   2       10.44       18.56      4.33 o 
   3  18   2        6.54        8.84      5.02 o 
   4  18   2       60.46       53.96      4.18 o 
   5  18   2        1.14        1.33      3.42 o 
  -6  19   2       10.55       16.66      2.82 o 
  -5  19   2        1.36        2.21      3.63 o 
  -4  19   2       14.20       10.68      5.32 o 
  -3  19   2        2.19        2.78      5.33 o 
  -2  19   2       69.44       59.72      6.21 o 
  -1  19   2       14.11        8.99      3.69 o 
   0  19   2       55.95       58.03      9.82 o 
   1  19   2        9.58        8.32      3.97 o 
   2  19   2        5.48       11.95      4.45 o 
   3  19   2       76.07       76.96      6.47 o 
   4  19   2       15.64        8.08      2.64 o 
  -5  20   2       25.76       26.70      4.57 o 
  -4  20   2      105.77      100.44      9.09 o 
  -3  20   2      112.17      121.64     10.72 o 
  -2  20   2       40.26       46.10      8.80 o 
  -1  20   2       62.79       56.31      6.00 o 
   0  20   2      184.32      198.92     10.05 o 
   1  20   2       97.80       89.82     10.07 o 
   2  20   2       12.20       11.82      4.00 o 
   3  20   2       91.10       86.28      5.69 o 
   4  20   2       67.24       65.90      6.12 o 
  -4  21   2      135.39      129.07     13.81 o 
  -3  21   2       77.18       77.49      7.73 o 
  -2  21   2      185.17      197.12      8.28 o 
  -1  21   2        3.26        0.60      1.76 o 
   0  21   2       99.49      113.67      6.86 o 
   1  21   2       39.33       28.05      3.96 o 
   2  21   2      115.10      118.07      6.16 o 
   3  21   2        0.12        3.43      1.57 o 
  -3  22   2        0.50        3.46      1.81 o 
  -2  22   2        2.26        1.70      2.02 o 
  -1  22   2       54.91       59.04      4.07 o 
   0  22   2      218.72      224.08      7.62 o 
   1  22   2        0.93        0.30      1.81 o 
 -11   1   3        8.06        5.47      2.40 o 
 -10   1   3      106.84      107.07      4.45 o 
  -9   1   3      564.80      557.75     11.16 o 
  -8   1   3       86.49       95.00      4.31 o 
  -7   1   3        1.74        1.08      2.62 o 
  -6   1   3       49.62       56.82      2.65 o 
  -5   1   3     5033.47     5400.78     22.32 o 
  -4   1   3       12.18       11.78      1.29 o 
  -3   1   3     2078.00     2038.97     28.75 o 
  -2   1   3        2.70        4.78      1.01 o 
  -1   1   3     3118.31     3330.72     15.60 o 
   0   1   3     2531.77     2316.74     17.11 o 
   1   1   3        5.37        4.53      2.83 o 
   2   1   3     2236.80     2374.15     48.35 o 
   3   1   3      583.05      655.81     10.63 o 
   4   1   3      358.92      355.29      7.41 o 
   5   1   3      357.75      342.36      6.51 o 
   6   1   3       25.96       28.68      3.11 o 
   7   1   3      246.62      215.50      6.44 o 
   8   1   3      309.90      271.97      7.04 o 
   9   1   3        0.68        3.78      2.74 o 
 -11   2   3        1.31       -1.12      1.88 o 
 -10   2   3       10.67        7.87      2.27 o 
  -9   2   3      179.09      189.70      6.84 o 
  -8   2   3        5.15        7.70      1.76 o 
  -7   2   3      355.65      369.98      7.42 o 
  -6   2   3     1800.49     1785.94     16.65 o 
  -5   2   3      244.35      222.94      4.36 o 
  -4   2   3      379.55      376.77      5.26 o 
  -3   2   3       41.48       40.07      1.76 o 
  -2   2   3       95.73       92.05      2.12 o 
  -1   2   3      176.52      152.22      1.96 o 
   0   2   3     1230.66     1128.87     11.36 o 
   1   2   3     1866.13     1633.69     15.99 o 
   2   2   3       13.30        7.96      1.68 o 
   3   2   3     1872.58     1866.32     29.19 o 
   4   2   3       91.47      118.00      4.19 o 
   5   2   3      150.20      150.41      4.24 o 
   6   2   3        0.79        0.69      2.06 o 
   7   2   3       36.11       39.01      3.20 o 
   8   2   3      238.07      255.35      6.81 o 
   9   2   3       12.54       15.22      3.73 o 
 -10   3   3        8.75       10.31      2.52 o 
  -9   3   3       23.80       25.69      3.43 o 
  -8   3   3       88.61       84.32      4.11 o 
  -7   3   3        1.15        0.72      1.36 o 
  -6   3   3      349.54      341.83      7.48 o 
  -5   3   3      799.21      914.59      8.88 o 
  -4   3   3     2510.87     2561.36     16.01 o 
  -3   3   3        1.64        2.49      0.91 o 
  -2   3   3      688.29      626.07      5.77 o 
  -1   3   3      245.88      190.77      2.49 o 
   0   3   3       23.55       27.55      1.27 o 
   1   3   3     1306.00     1292.81     13.88 o 
   2   3   3        5.20        6.10      1.68 o 
   3   3   3      168.20      182.11      5.04 o 
   4   3   3       69.95       80.75      3.83 o 
   5   3   3      168.27      173.53      4.83 o 
   6   3   3      160.44      153.94      6.10 o 
   7   3   3       63.31       66.85      3.50 o 
   8   3   3       66.67       60.65      4.15 o 
 -10   4   3       42.97       54.30      3.53 o 
  -9   4   3       34.48       24.22      3.07 o 
  -8   4   3       84.02       72.90      4.28 o 
  -7   4   3      399.86      384.69      8.43 o 
  -6   4   3      299.75      290.99      6.58 o 
  -5   4   3     2230.25     2073.60     13.64 o 
  -4   4   3     1949.28     1930.53     22.11 o 
  -3   4   3      705.44      653.96     10.82 o 
  -2   4   3       68.83       46.58      1.51 o 
  -1   4   3    12065.38    12478.40     45.20 o 
   0   4   3     4726.92     4469.64     15.08 o 
   1   4   3      120.25      127.95      4.73 o 
   2   4   3     7410.23     7852.61     35.90 o 
   3   4   3     3483.56     3592.91     30.26 o 
   4   4   3       14.35       14.09      2.61 o 
   5   4   3      428.07      404.85      8.54 o 
   6   4   3      142.84      153.91      5.62 o 
   7   4   3        9.91        8.18      2.03 o 
   8   4   3       17.79       15.47      2.33 o 
 -10   5   3       50.44       52.85      3.90 o 
  -9   5   3       30.01       29.38      3.10 o 
  -8   5   3      520.87      531.69     13.20 o 
  -7   5   3       98.18       89.37      4.90 o 
  -6   5   3       10.44       11.86      2.01 o 
  -5   5   3       79.79       84.99      4.04 o 
  -4   5   3      198.77      184.20      4.53 o 
  -3   5   3      109.51      133.96      3.60 o 
  -2   5   3     7567.10     7867.39     28.39 o 
  -1   5   3     2466.33     2594.27     30.39 o 
   0   5   3     1769.47     1866.89     13.04 o 
   1   5   3       58.39       78.24      3.02 o 
   2   5   3     4134.60     4076.33     28.14 o 
   3   5   3       22.51       25.08      2.40 o 
   4   5   3      175.04      175.12      6.03 o 
   5   5   3        5.10        2.74      1.43 o 
   6   5   3      370.39      381.02      8.47 o 
   7   5   3       17.84       24.48      2.28 o 
   8   5   3       93.65       87.82      4.53 o 
 -10   6   3        2.64        2.70      2.01 o 
  -9   6   3      441.88      487.03     12.38 o 
  -8   6   3      216.89      218.09      8.75 o 
  -7   6   3      562.30      555.75     12.19 o 
  -6   6   3     2937.60     2980.15     28.21 o 
  -5   6   3      313.02      300.64      6.08 o 
  -4   6   3      869.79      861.14     10.00 o 
  -3   6   3       83.68       76.84      3.00 o 
  -2   6   3      586.60      646.11      7.07 o 
  -1   6   3     3233.30     3385.44     14.75 o 
   0   6   3       27.33       46.95      2.16 o 
   1   6   3     3221.22     3241.08     24.16 o 
   2   6   3      419.68      418.31      7.33 o 
   3   6   3     1098.07     1018.71     25.93 o 
   4   6   3      824.46      873.50     19.11 o 
   5   6   3     1038.44     1077.75     16.23 o 
   6   6   3       99.23      103.76      4.72 o 
   7   6   3       48.83       41.85      3.44 o 
   8   6   3      177.03      172.41      6.82 o 
 -10   7   3      168.53      179.18      5.17 o 
  -9   7   3      102.08      115.84      6.46 o 
  -8   7   3      478.86      519.77     13.48 o 
  -7   7   3      238.00      231.85      7.75 o 
  -6   7   3     1356.12     1334.76     19.41 o 
  -5   7   3     1813.34     1823.25     23.43 o 
  -4   7   3      681.82      657.71      9.15 o 
  -3   7   3     2131.81     2186.36     18.33 o 
  -2   7   3      688.30      789.64     11.58 o 
  -1   7   3      530.30      518.93      7.09 o 
   0   7   3     7239.67     7800.04     39.28 o 
   1   7   3     4553.82     4575.45     29.75 o 
   2   7   3      390.78      461.57      9.08 o 
   3   7   3      463.08      440.03      9.15 o 
   4   7   3      567.19      554.53     12.24 o 
   5   7   3      101.42      113.09      4.82 o 
   6   7   3       89.02       86.92      4.63 o 
   7   7   3      178.71      172.45      6.39 o 
   8   7   3       57.24       46.54      3.29 o 
 -10   8   3       11.92       10.22      1.57 o 
  -9   8   3       91.67      101.97      5.72 o 
  -8   8   3        4.93        5.94      4.04 o 
  -7   8   3      301.24      279.68      8.82 o 
  -6   8   3     1028.53      990.44     12.43 o 
  -5   8   3        2.87        7.23      1.88 o 
  -4   8   3        7.96        3.88      1.45 o 
  -3   8   3     1668.81     1676.84     15.05 o 
  -2   8   3        5.68       14.24      1.75 o 
  -1   8   3      455.89      441.74      7.92 o 
   0   8   3     1370.63     1490.13     18.83 o 
   1   8   3        9.95        3.06      1.27 o 
   2   8   3      217.23      184.68      5.98 o 
   3   8   3      613.54      591.86     11.85 o 
   4   8   3       60.07       55.29      3.31 o 
   5   8   3       34.60       35.91      2.75 o 
   6   8   3       99.90       78.74      4.87 o 
   7   8   3      399.69      422.25      9.30 o 
   8   8   3       99.53      110.19      5.56 o 
 -10   9   3        1.42        1.11      1.02 o 
  -9   9   3       15.41       16.40      2.86 o 
  -8   9   3      102.69      113.93      6.66 o 
  -7   9   3      156.37      145.45      7.29 o 
  -6   9   3       60.22       54.99      3.99 o 
  -5   9   3      124.91      124.83      5.31 o 
  -4   9   3     1093.01     1044.41     12.53 o 
  -3   9   3       12.34       12.07      1.67 o 
  -2   9   3     1077.52     1006.14     16.74 o 
  -1   9   3      571.51      509.76      9.17 o 
   0   9   3       85.68       76.98      3.62 o 
   1   9   3      684.75      611.20     12.26 o 
   2   9   3      888.12      924.67     18.78 o 
   3   9   3       76.34       67.72      4.50 o 
   4   9   3       42.29       50.10      5.77 o 
   5   9   3       24.20       25.52      3.11 o 
   6   9   3       20.59       21.05      3.18 o 
   7   9   3       22.37       25.09      2.85 o 
   8   9   3       23.75       27.61      2.63 o 
 -10  10   3      105.73      104.39      3.52 o 
  -9  10   3        2.67       -1.16      2.83 o 
  -8  10   3       72.56       73.64      5.44 o 
  -7  10   3       33.08       31.64      3.82 o 
  -6  10   3       22.99       33.55      3.22 o 
  -5  10   3      695.48      661.07     10.53 o 
  -4  10   3       46.66       38.38      2.60 o 
  -3  10   3       27.63       36.66      2.45 o 
  -2  10   3       33.11       34.62      3.39 o 
  -1  10   3      847.19      861.34     12.58 o 
   0  10   3      774.21      686.49     12.32 o 
   1  10   3      184.99      174.17      6.02 o 
   2  10   3      485.95      477.73     12.53 o 
   3  10   3      559.51      546.92     10.03 o 
   4  10   3       62.13       59.08      4.58 o 
   5  10   3       47.37       41.02      3.93 o 
   6  10   3       23.45       14.14      2.54 o 
   7  10   3       17.58       12.96      2.65 o 
   8  10   3        5.93        5.49      1.91 o 
  -9  11   3       15.65       16.58      2.01 o 
  -8  11   3       62.21       67.38      4.79 o 
  -7  11   3     1038.25     1027.69     20.30 o 
  -6  11   3        7.99       13.16      2.45 o 
  -5  11   3       29.79       31.67      3.59 o 
  -4  11   3      322.14      317.64      8.32 o 
  -3  11   3      393.53      373.71      8.56 o 
  -2  11   3       20.81       28.22      3.08 o 
  -1  11   3     1949.62     1892.63     17.74 o 
   0  11   3       68.26       69.93      3.56 o 
   1  11   3     1533.18     1533.97     32.27 o 
   2  11   3     2010.98     1951.64     30.55 o 
   3  11   3       10.69       21.23      2.79 o 
   4  11   3       65.50       49.18      4.38 o 
   5  11   3        9.75       11.76      2.79 o 
   6  11   3      168.80      186.08      6.67 o 
   7  11   3       41.18       47.52      3.59 o 
  -9  12   3       69.10       68.08      2.82 o 
  -8  12   3        2.67        2.07      1.47 o 
  -7  12   3       34.89       36.07      3.65 o 
  -6  12   3        4.00       -0.84      2.60 o 
  -5  12   3        6.92        9.40      2.65 o 
  -4  12   3      353.18      365.18      9.05 o 
  -3  12   3       15.89       14.25      3.02 o 
  -2  12   3       10.82       12.78      2.15 o 
  -1  12   3        4.63        7.20      1.95 o 
   0  12   3       19.95       17.34      4.32 o 
   1  12   3       22.40       23.71      3.47 o 
   2  12   3      112.19      114.97      4.12 o 
   3  12   3       68.06       64.08      3.56 o 
   4  12   3        9.02       14.85      2.40 o 
   5  12   3       53.80       58.39      3.95 o 
   6  12   3        9.06       12.62      2.44 o 
   7  12   3      138.58      155.83      5.14 o 
  -9  13   3        1.15        0.99      2.99 o 
  -8  13   3       15.63       13.06      1.98 o 
  -7  13   3       10.04        8.27      2.44 o 
  -6  13   3      395.21      400.77     10.35 o 
  -5  13   3        0.04       -2.81      2.81 o 
  -4  13   3        6.88        5.44      4.15 o 
  -3  13   3       95.49       79.99      6.88 o 
  -2  13   3        1.94        5.12      2.27 o 
  -1  13   3       50.60       36.82      5.74 o 
   0  13   3      442.19      432.10     13.22 o 
   1  13   3       12.00        9.68      2.22 o 
   2  13   3      869.14      878.17     12.97 o 
   3  13   3       37.20       46.40      3.28 o 
   4  13   3      154.78      149.94      6.84 o 
   5  13   3      135.32      149.35      5.58 o 
   6  13   3        0.81        0.38      1.76 o 
   7  13   3       50.75       50.62      3.11 o 
  -8  14   3       20.17       28.11      3.97 o 
  -7  14   3       73.04       71.85      4.20 o 
  -6  14   3       97.64       95.83      6.05 o 
  -5  14   3       15.35       17.69      3.80 o 
  -4  14   3     1298.14     1290.97     22.80 o 
  -3  14   3      123.37      117.40      6.36 o 
  -2  14   3       35.48       29.93      4.66 o 
  -1  14   3      546.94      553.43     10.96 o 
   0  14   3       58.53       58.54      4.65 o 
   1  14   3       84.31       70.99      4.84 o 
   2  14   3      968.19      980.96     13.84 o 
   3  14   3      127.09      109.52      5.52 o 
   4  14   3      632.97      608.65     14.91 o 
   5  14   3      202.52      197.20      7.66 o 
   6  14   3      127.47      119.84      4.99 o 
  -8  15   3       30.55       23.99      5.65 o 
  -7  15   3       30.50       27.31      2.98 o 
  -6  15   3      111.51      109.35      5.86 o 
  -5  15   3      181.39      162.37     10.22 o 
  -4  15   3       58.59       54.89      5.45 o 
  -3  15   3      334.86      312.02     11.23 o 
  -2  15   3       96.03       86.25      7.45 o 
  -1  15   3       69.71       75.28      5.62 o 
   0  15   3      107.79      107.08      5.91 o 
   1  15   3      148.90      132.86      6.60 o 
   2  15   3      148.60      147.11      6.29 o 
   3  15   3       54.65       54.20      4.19 o 
   4  15   3        7.42        6.91      2.99 o 
   5  15   3       61.07       69.68      4.64 o 
   6  15   3       45.43       48.96      2.91 o 
  -7  16   3       60.45       54.42      5.02 o 
  -6  16   3       34.51       35.84      3.67 o 
  -5  16   3       77.44       75.06      5.82 o 
  -4  16   3       25.87       25.69      4.10 o 
  -3  16   3      181.65      190.94      8.34 o 
  -2  16   3      286.69      299.55     10.64 o 
  -1  16   3       74.45       92.35      7.99 o 
   0  16   3      435.01      424.63     11.27 o 
   1  16   3      151.52      142.05      6.88 o 
   2  16   3       49.74       42.15      4.45 o 
   3  16   3      105.48      103.74      5.64 o 
   4  16   3       93.38       77.83      5.75 o 
   5  16   3        0.73       -1.26      2.15 o 
  -7  17   3       63.86       45.30      5.22 o 
  -6  17   3       15.19       16.99      3.85 o 
  -5  17   3      156.43      149.41      7.01 o 
  -4  17   3      232.12      239.79      9.38 o 
  -3  17   3      181.93      193.59      8.96 o 
  -2  17   3      306.24      306.94     11.43 o 
  -1  17   3       46.89       59.90      6.77 o 
   0  17   3       97.74      115.04      7.14 o 
   1  17   3      806.75      845.01     15.65 o 
   2  17   3      124.03      141.76      6.80 o 
   3  17   3      234.31      223.30      8.80 o 
   4  17   3      190.58      184.23      7.28 o 
   5  17   3       85.44       74.26      3.93 o 
  -6  18   3        1.32        5.55      2.11 o 
  -5  18   3       16.51       11.56      3.25 o 
  -4  18   3        2.05        0.91      2.99 o 
  -3  18   3       10.89       13.67      3.93 o 
  -2  18   3       11.79        7.43      3.20 o 
  -1  18   3      236.08      254.21      9.80 o 
   0  18   3       20.25       21.01      7.86 o 
   1  18   3       59.75       61.28      5.79 o 
   2  18   3      311.56      323.88     10.64 o 
   3  18   3       55.36       56.76      4.50 o 
   4  18   3       18.86       22.35      3.74 o 
  -6  19   3        1.77        5.26      3.18 o 
  -5  19   3      214.06      196.66     10.85 o 
  -4  19   3        1.91        3.50      5.87 o 
  -3  19   3       17.46       17.24      4.58 o 
  -2  19   3       54.37       42.75      3.29 o 
  -1  19   3       52.02       60.49      4.90 o 
   0  19   3        1.16        0.92      4.18 o 
   1  19   3        0.58        0.99      4.24 o 
   2  19   3      335.87      383.02     13.64 o 
   3  19   3       34.75       36.25      4.16 o 
   4  19   3       84.98       92.54      7.17 o 
  -5  20   3      138.75      130.19      8.58 o 
  -4  20   3      260.40      279.48     14.61 o 
  -3  20   3       13.49       12.44      5.85 o 
  -2  20   3      100.89      126.02      7.30 o 
  -1  20   3      124.42      115.79      5.98 o 
   0  20   3      192.26      215.79     13.27 o 
   1  20   3        1.53        5.52      5.48 o 
   2  20   3      193.82      186.84     11.18 o 
   3  20   3        5.72        4.72      1.93 o 
  -4  21   3        7.63        0.70      2.45 o 
  -3  21   3       84.55       97.44      8.58 o 
  -2  21   3       77.85       77.86      5.05 o 
  -1  21   3        2.79        6.38      2.68 o 
   0  21   3       12.99       14.55      3.32 o 
   1  21   3       88.99       97.89      5.85 o 
   2  21   3       18.05       17.72      2.67 o 
  -2  22   3       11.67       13.75      3.20 o 
  -1  22   3       63.29       56.50      6.46 o 
   0  22   3        0.22       -1.16      1.58 o 
 -11   0   4        1.14        0.24      2.89 o 
 -10   0   4        0.13       -3.80      4.33 o 
  -9   0   4     1070.32     1079.39     17.01 o 
  -8   0   4      232.85      261.17      8.87 o 
  -7   0   4      645.90      720.86     18.68 o 
  -6   0   4     3263.01     3478.69     40.09 o 
  -5   0   4      167.45      227.60      8.27 o 
  -4   0   4     1274.21     1204.32     16.21 o 
  -3   0   4     5656.34     6032.47     67.46 o 
  -2   0   4      321.55      288.75      8.05 o 
  -1   0   4     5360.02     5338.72     30.23 o 
   0   0   4        4.83        3.50      1.13 o 
   1   0   4     1603.03     1596.22     22.09 o 
   2   0   4     6382.90     6664.18     67.43 o 
   3   0   4      375.72      453.74     15.27 o 
   4   0   4       79.04       84.72      7.88 o 
   5   0   4       21.82       25.18      4.90 o 
   6   0   4       14.74       12.05      3.52 o 
   7   0   4       50.33       41.42      5.29 o 
   8   0   4      223.35      219.81     12.22 o 
 -11   1   4       74.68       70.93      4.46 o 
 -10   1   4        0.10        0.61      1.97 o 
  -9   1   4       94.29       78.53      4.35 o 
  -8   1   4      106.12      101.89      4.44 o 
  -7   1   4      248.89      232.13      5.44 o 
  -6   1   4        8.80        5.25      2.10 o 
  -5   1   4     2189.43     2287.74     45.86 o 
  -4   1   4     1150.02     1121.97     17.94 o 
  -3   1   4       20.67       19.86      2.36 o 
  -2   1   4      400.35      411.07      6.82 o 
  -1   1   4       29.01       10.48      1.38 o 
   0   1   4      274.64      333.33      8.68 o 
   1   1   4     1502.17     1418.68     17.10 o 
   2   1   4       53.34       49.84      4.97 o 
   3   1   4      404.45      434.82      9.20 o 
   4   1   4        6.27        5.82      1.51 o 
   5   1   4     1316.36     1420.74     16.04 o 
   6   1   4       86.91       89.49      4.86 o 
   7   1   4      304.82      332.95      9.58 o 
   8   1   4       38.40       31.64      3.67 o 
 -11   2   4        0.65        0.76      2.45 o 
 -10   2   4       15.53       20.16      3.78 o 
  -9   2   4        2.27        1.00      1.70 o 
  -8   2   4       67.07       62.21      4.20 o 
  -7   2   4      394.69      386.71      7.06 o 
  -6   2   4       29.89       24.90      2.73 o 
  -5   2   4      147.40      141.21      4.60 o 
  -4   2   4       14.28        8.47      1.79 o 
  -3   2   4      798.32      838.86      8.95 o 
  -2   2   4       62.25       84.55      3.12 o 
  -1   2   4     6265.83     6629.47     28.29 o 
   0   2   4     1168.20     1004.54     16.92 o 
   1   2   4     1385.22     1513.05     22.24 o 
   2   2   4      535.46      529.85     12.71 o 
   3   2   4      981.45     1054.03     12.71 o 
   4   2   4      578.40      631.06     11.69 o 
   5   2   4       95.38       87.26      4.74 o 
   6   2   4        2.74        2.36      1.62 o 
   7   2   4        0.36        2.03      2.71 o 
   8   2   4       92.29       88.92      5.29 o 
 -11   3   4       20.03       16.38      3.44 o 
 -10   3   4       49.58       46.65      5.43 o 
  -9   3   4       34.66       37.43      3.66 o 
  -8   3   4      162.34      132.25      6.11 o 
  -7   3   4        0.77        2.93      1.36 o 
  -6   3   4       30.35       15.64      2.28 o 
  -5   3   4        7.09        8.10      1.71 o 
  -4   3   4     5312.57     5176.68     29.61 o 
  -3   3   4     1715.55     1567.83     13.46 o 
  -2   3   4      262.49      252.81      5.57 o 
  -1   3   4     1764.80     1631.49     13.17 o 
   0   3   4      738.66      763.96     10.68 o 
   1   3   4     5019.84     5281.22     35.17 o 
   2   3   4     1376.59     1339.34     18.65 o 
   3   3   4      646.42      738.88     11.14 o 
   4   3   4     1129.51     1181.71     18.17 o 
   5   3   4      529.14      538.19      9.90 o 
   6   3   4       26.96       25.40      2.76 o 
   7   3   4      257.80      232.42      6.90 o 
   8   3   4        0.31        3.91      1.89 o 
 -11   4   4       85.24       68.76      5.64 o 
 -10   4   4       10.96        8.46      2.49 o 
  -9   4   4       14.53       10.32      4.13 o 
  -8   4   4        6.12       -0.13      2.94 o 
  -7   4   4        0.69        2.01      2.95 o 
  -6   4   4      463.74      419.71      9.94 o 
  -5   4   4      907.24      893.07     11.56 o 
  -4   4   4       29.61       20.50      2.42 o 
  -3   4   4       84.80      119.01      4.56 o 
  -2   4   4     5390.71     5750.78     28.15 o 
  -1   4   4      152.45      156.04      3.54 o 
   0   4   4       16.55       35.05      2.05 o 
   1   4   4       12.61        4.68      1.97 o 
   2   4   4       70.20       99.70      4.23 o 
   3   4   4      106.47      109.12      5.81 o 
   4   4   4      758.42      794.37      9.86 o 
   5   4   4      137.92      131.47      4.76 o 
   6   4   4      130.45      130.10      5.02 o 
   7   4   4       21.59       17.25      2.75 o 
   8   4   4       68.59       71.35      3.76 o 
 -10   5   4       17.87       17.65      2.97 o 
  -9   5   4       26.84       24.00      4.67 o 
  -8   5   4      533.36      549.05     13.40 o 
  -7   5   4      148.84      138.65      5.81 o 
  -6   5   4      477.40      490.07      9.71 o 
  -5   5   4       43.14       41.94      3.45 o 
  -4   5   4     2530.39     2496.03     27.73 o 
  -3   5   4      260.08      237.83      7.36 o 
  -2   5   4     1017.60     1060.58     13.84 o 
  -1   5   4       82.84       97.74      2.95 o 
   0   5   4       28.03       34.74      2.07 o 
   1   5   4      113.53      116.75      4.57 o 
   2   5   4        2.79        5.58      1.65 o 
   3   5   4       29.68       32.34      2.90 o 
   4   5   4       98.49      100.83      4.32 o 
   5   5   4      471.47      485.09      9.41 o 
   6   5   4       38.72       43.42      3.09 o 
   7   5   4       65.23       69.72      4.42 o 
   8   5   4       25.41       25.79      2.10 o 
 -10   6   4        4.76        1.37      2.51 o 
  -9   6   4      340.55      398.14     11.25 o 
  -8   6   4        1.43       -1.39      2.87 o 
  -7   6   4      336.52      365.93     10.70 o 
  -6   6   4       55.12       48.10      3.80 o 
  -5   6   4        8.18        7.59      2.30 o 
  -4   6   4      203.65      193.87      6.44 o 
  -3   6   4      372.66      324.13      7.62 o 
  -2   6   4       96.03       94.43      4.69 o 
  -1   6   4     1488.48     1371.15     16.89 o 
   0   6   4     4773.62     4722.88     43.35 o 
   1   6   4      892.70      859.57     13.79 o 
   2   6   4      508.68      568.18      9.53 o 
   3   6   4      620.15      627.41     12.16 o 
   4   6   4       13.08       14.54      2.32 o 
   5   6   4       51.06       42.03      3.26 o 
   6   6   4       26.01       22.04      2.90 o 
   7   6   4        0.05       -0.97      2.08 o 
   8   6   4       16.78       12.78      2.94 o 
 -10   7   4       51.76       46.20      3.55 o 
  -9   7   4      153.22      172.86      7.69 o 
  -8   7   4       28.75       31.00      4.54 o 
  -7   7   4      101.57      115.27      6.00 o 
  -6   7   4      541.69      555.23      8.84 o 
  -5   7   4      694.87      713.48     15.93 o 
  -4   7   4       49.24       56.55      3.82 o 
  -3   7   4     1817.64     1805.16     21.21 o 
  -2   7   4      144.77      119.64      4.89 o 
  -1   7   4      525.63      488.55      9.35 o 
   0   7   4        0.46        1.85      1.05 o 
   1   7   4       17.56       10.30      2.41 o 
   2   7   4        3.58       -0.84      2.37 o 
   3   7   4      394.08      426.62     11.26 o 
   4   7   4      226.28      220.58      7.14 o 
   5   7   4        6.91        4.39      2.14 o 
   6   7   4       33.13       29.83      3.15 o 
   7   7   4       83.64       82.05      3.71 o 
 -10   8   4        6.49        1.33      1.98 o 
  -9   8   4      391.61      432.07     11.10 o 
  -8   8   4      512.71      565.11     14.03 o 
  -7   8   4      113.84      115.18      5.58 o 
  -6   8   4     1174.44     1171.64     16.80 o 
  -5   8   4        0.43       -2.09      2.09 o 
  -4   8   4     1407.82     1389.04     18.76 o 
  -3   8   4       74.41       78.68      4.39 o 
  -2   8   4      607.47      614.56     12.39 o 
  -1   8   4       29.22       17.43      2.51 o 
   0   8   4       64.65       84.18      4.39 o 
   1   8   4      108.23      103.62      6.34 o 
   2   8   4     1047.45     1135.84     17.89 o 
   3   8   4        1.80        2.86      2.16 o 
   4   8   4      511.17      537.52     12.20 o 
   5   8   4        1.45        2.25      2.31 o 
   6   8   4       88.65       88.50      4.91 o 
   7   8   4        2.03        2.07      1.61 o 
 -10   9   4       13.41        9.43      1.62 o 
  -9   9   4        1.40        3.19      2.92 o 
  -8   9   4       77.76       84.61      6.10 o 
  -7   9   4        6.62        6.21      3.33 o 
  -6   9   4      432.52      509.86     11.44 o 
  -5   9   4      978.97      944.71     15.99 o 
  -4   9   4       12.06       32.99      3.57 o 
  -3   9   4       11.17       11.32      2.32 o 
  -2   9   4      956.67      940.34     19.66 o 
  -1   9   4      464.47      496.84      9.47 o 
   0   9   4      141.26      148.06      7.29 o 
   1   9   4     1186.48     1106.92     17.27 o 
   2   9   4      304.41      326.44     17.63 o 
   3   9   4       40.82       39.09      3.98 o 
   4   9   4      479.74      481.12     11.71 o 
   5   9   4      445.45      490.48     11.66 o 
   6   9   4        0.45       -2.04      3.27 o 
   7   9   4        8.94        8.56      2.01 o 
 -10  10   4        5.82        5.42      1.24 o 
  -9  10   4       44.53       45.82      3.80 o 
  -8  10   4       59.96       60.95      5.20 o 
  -7  10   4      122.46      127.26      6.37 o 
  -6  10   4      923.94      927.90     15.66 o 
  -5  10   4      551.97      474.89     10.61 o 
  -4  10   4      358.93      342.10      9.64 o 
  -3  10   4      109.66      104.50      6.32 o 
  -2  10   4     1547.96     1497.84     51.18 o 
  -1  10   4      686.51      741.34     12.13 o 
   0  10   4     1004.38      922.09     24.22 o 
   1  10   4      127.31      120.60      8.27 o 
   2  10   4     2054.80     2153.30     19.96 o 
   3  10   4      562.01      546.73      9.19 o 
   4  10   4       16.03       22.80      3.41 o 
   5  10   4        1.35       -1.85      2.28 o 
   6  10   4        5.28        1.34      2.25 o 
   7  10   4        2.83        1.31      1.81 o 
  -9  11   4      125.63      134.13      4.69 o 
  -8  11   4        2.50        5.16      2.41 o 
  -7  11   4        5.90        6.35      3.35 o 
  -6  11   4      195.36      224.95      7.83 o 
  -5  11   4      253.85      259.03      9.18 o 
  -4  11   4      162.64      162.31      5.17 o 
  -3  11   4     1757.87     1819.57     50.48 o 
  -2  11   4     1056.92     1137.38     78.69 o 
  -1  11   4       95.65       85.21      6.42 o 
   0  11   4       45.96       34.13      5.45 o 
   1  11   4      626.11      611.87     18.40 o 
   2  11   4        1.88        1.69      1.52 o 
   3  11   4      406.65      388.68      9.35 o 
   4  11   4        1.31        0.35      3.12 o 
   5  11   4       19.14       15.52      3.22 o 
   6  11   4       54.26       49.78      3.96 o 
   7  11   4       15.95       10.61      1.49 o 
  -9  12   4        2.75        1.04      1.02 o 
  -8  12   4      237.15      234.66      6.99 o 
  -7  12   4      143.65      144.17      6.44 o 
  -6  12   4     1247.68     1252.99     26.12 o 
  -5  12   4      238.90      197.67     11.31 o 
  -4  12   4      100.71      111.96      6.95 o 
  -3  12   4      113.86       85.43      4.16 o 
  -2  12   4        3.27       -1.94      1.94 o 
  -1  12   4      985.94     1025.35     21.60 o 
   0  12   4     1046.69      974.08     12.90 o 
   1  12   4      196.06      196.86      6.28 o 
   2  12   4       33.44       27.64      2.67 o 
   3  12   4      215.78      230.22      7.94 o 
   4  12   4      676.75      703.03     12.17 o 
   5  12   4       54.16       61.02      4.10 o 
   6  12   4      159.66      161.53      5.89 o 
  -9  13   4       24.88       22.33      3.02 o 
  -8  13   4        5.20        1.78      1.71 o 
  -7  13   4      462.42      486.66     19.46 o 
  -6  13   4      258.13      260.69      9.49 o 
  -5  13   4     1861.62     1818.30     30.69 o 
  -4  13   4        0.81        8.59      2.63 o 
  -3  13   4      531.03      518.02     13.90 o 
  -2  13   4      307.27      246.12     11.18 o 
  -1  13   4       40.35       40.72      3.97 o 
   0  13   4       45.50       38.68      3.93 o 
   1  13   4      343.14      349.12      8.30 o 
   2  13   4       31.34       28.74      3.07 o 
   3  13   4      206.97      211.77      7.86 o 
   4  13   4       18.33       18.97      2.86 o 
   5  13   4       17.52       17.35      2.62 o 
   6  13   4        0.12        0.79      2.44 o 
  -8  14   4       68.54       61.26      4.21 o 
  -7  14   4      209.56      211.95      6.74 o 
  -6  14   4       82.71       77.97      5.54 o 
  -5  14   4       62.31       53.94      4.86 o 
  -4  14   4      722.38      761.45     23.84 o 
  -3  14   4       54.86       60.03      5.21 o 
  -2  14   4      963.05      975.99     22.71 o 
  -1  14   4      182.34      147.73      6.85 o 
   0  14   4     1045.84     1021.61     17.14 o 
   1  14   4        9.88        5.91      1.98 o 
   2  14   4      557.08      581.66     10.87 o 
   3  14   4        1.74        3.39      2.49 o 
   4  14   4       12.34       10.79      3.21 o 
   5  14   4        6.80        4.77      2.41 o 
   6  14   4       39.87       31.44      3.22 o 
  -8  15   4        3.08        3.89      3.96 o 
  -7  15   4        2.84        2.68      2.55 o 
  -6  15   4        5.44        1.73      2.42 o 
  -5  15   4       37.06       46.36      5.15 o 
  -4  15   4       39.26       24.24      4.10 o 
  -3  15   4        5.48       -0.68      3.74 o 
  -2  15   4     1241.36     1254.77     26.29 o 
  -1  15   4       70.91       64.55      6.34 o 
   0  15   4      389.69      374.97     10.89 o 
   1  15   4       15.56       10.37      3.19 o 
   2  15   4       11.37       12.02      2.36 o 
   3  15   4       97.39       83.74      4.88 o 
   4  15   4      119.86      118.89      6.84 o 
   5  15   4      307.82      288.83      6.89 o 
  -7  16   4        2.46        1.77      1.81 o 
  -6  16   4       20.28       29.72      3.74 o 
  -5  16   4      225.70      188.89      8.87 o 
  -4  16   4        1.12        2.76      2.89 o 
  -3  16   4        8.58        5.52      3.03 o 
  -2  16   4      201.52      201.67      9.12 o 
  -1  16   4        0.08        1.31      3.57 o 
   0  16   4      252.67      268.93      9.77 o 
   1  16   4        1.89        0.00      6.15 o 
   2  16   4      354.21      382.66      9.29 o 
   3  16   4       30.63       36.72      3.61 o 
   4  16   4       61.86       67.31      4.78 o 
   5  16   4        1.12        2.43      3.25 o 
  -7  17   4       58.38       57.82      6.14 o 
  -6  17   4       39.50       42.37      4.08 o 
  -5  17   4        3.46        5.96      2.91 o 
  -4  17   4        0.31       -3.38      3.38 o 
  -3  17   4       32.48       33.92      4.46 o 
  -2  17   4        0.70        1.93      2.79 o 
  -1  17   4       66.25       65.15     14.82 o 
   0  17   4        0.00        1.93      3.91 o 
   1  17   4        0.16        1.52      3.13 o 
   2  17   4       94.47      102.34      6.28 o 
   3  17   4       11.39       13.44      2.38 o 
   4  17   4        0.37       -2.45      2.45 o 
  -6  18   4       18.87       17.25      2.83 o 
  -5  18   4       94.92       77.13      5.99 o 
  -4  18   4        0.39       -3.18      3.18 o 
  -3  18   4      120.02      111.07      5.41 o 
  -2  18   4       28.08       28.29      4.04 o 
  -1  18   4       64.66       70.39      5.58 o 
   0  18   4       24.64       16.35      4.54 o 
   1  18   4       39.88       51.49      5.86 o 
   2  18   4      162.50      174.73      7.26 o 
   3  18   4      108.87      104.91      4.78 o 
  -6  19   4        1.30        2.30      2.95 o 
  -5  19   4       13.90       15.19      3.53 o 
  -4  19   4       29.10       37.99      3.56 o 
  -3  19   4       37.97       36.73      3.10 o 
  -2  19   4      195.88      229.63     11.94 o 
  -1  19   4       24.70       19.82      4.40 o 
   0  19   4        0.62        1.49      2.90 o 
   1  19   4        0.08       -4.67      4.67 o 
   2  19   4      196.35      203.98     10.79 o 
  -5  20   4        6.84        5.46      3.30 o 
  -4  20   4        3.41        5.64      2.06 o 
  -3  20   4      148.59      171.38     10.25 o 
  -2  20   4       35.99       43.72      3.16 o 
  -1  20   4      106.22      126.06      7.71 o 
   0  20   4        5.01        2.48      2.20 o 
   1  20   4       39.66       31.48      3.96 o 
   2  20   4       22.88       24.09      4.13 o 
  -3  21   4      391.45      420.00     15.39 o 
  -2  21   4       11.91        7.59      4.37 o 
  -1  21   4       17.61       11.16      2.17 o 
   0  21   4      103.86      112.03      5.82 o 
   1  21   4      164.63      161.84      6.09 o 
 -11   1   5       16.93       12.19      2.98 o 
 -10   1   5        0.02        0.41      1.71 o 
  -9   1   5       31.69       32.87      3.04 o 
  -8   1   5       22.21       18.08      2.96 o 
  -7   1   5      971.24      905.47     18.44 o 
  -6   1   5      285.82      310.41      7.37 o 
  -5   1   5      212.19      281.75      6.58 o 
  -4   1   5     2771.49     3001.61     24.22 o 
  -3   1   5       31.87       64.33      4.16 o 
  -2   1   5      757.24      784.61     10.10 o 
  -1   1   5      984.75      987.07     17.39 o 
   0   1   5     1115.74     1160.65     15.97 o 
   1   1   5     2841.76     2773.69     25.28 o 
   2   1   5      424.99      373.95      8.71 o 
   3   1   5      117.00      129.37      7.42 o 
   4   1   5       81.06       94.36      5.44 o 
   5   1   5       33.72       25.19      3.07 o 
   6   1   5        0.81        2.21      3.31 o 
   7   1   5        4.53        1.58      3.76 o 
 -11   2   5        4.85        2.90      2.47 o 
 -10   2   5       43.24       33.71      2.84 o 
  -9   2   5       47.67       45.53      3.84 o 
  -8   2   5       85.52       86.19      5.33 o 
  -7   2   5        0.33       -1.07      2.19 o 
  -6   2   5      189.77      212.58      6.83 o 
  -5   2   5       65.26       40.44      3.24 o 
  -4   2   5      719.77      726.51     10.78 o 
  -3   2   5      968.17      994.63     12.74 o 
  -2   2   5     2044.81     2090.79     18.56 o 
  -1   2   5       82.80      116.70      3.47 o 
   0   2   5      414.06      378.75     15.10 o 
   1   2   5      296.59      325.92      8.23 o 
   2   2   5      259.57      260.88      8.43 o 
   3   2   5       65.77       65.36      5.39 o 
   4   2   5       57.27       43.59      4.25 o 
   5   2   5      297.67      284.60      8.60 o 
   6   2   5       19.46       21.37      3.19 o 
   7   2   5      154.28      162.42      7.84 o 
 -11   3   5       67.26       64.09      5.82 o 
 -10   3   5       20.00       20.84      2.31 o 
  -9   3   5       13.29       16.27      2.69 o 
  -8   3   5       92.09       96.45      5.92 o 
  -7   3   5       20.31       24.36      3.48 o 
  -6   3   5      527.13      547.93     10.83 o 
  -5   3   5      625.54      602.41     10.59 o 
  -4   3   5       20.77       14.29      2.31 o 
  -3   3   5      998.89     1028.04     22.75 o 
  -2   3   5      479.13      539.80     11.22 o 
  -1   3   5       88.10       72.55      3.21 o 
   0   3   5      995.45      987.56     20.65 o 
   1   3   5     2183.11     2217.93     20.97 o 
   2   3   5      181.55      164.20      6.78 o 
   3   3   5      244.09      253.98      8.91 o 
   4   3   5      190.36      207.89      6.81 o 
   5   3   5        2.55        4.01      2.37 o 
   6   3   5      132.35      123.38      5.37 o 
   7   3   5       31.08       29.19      3.24 o 
 -11   4   5       46.49       37.34      4.44 o 
 -10   4   5       14.18       15.99      2.59 o 
  -9   4   5        1.22        8.06      2.72 o 
  -8   4   5       62.32       63.57      5.30 o 
  -7   4   5      128.72      133.49      8.00 o 
  -6   4   5      981.18      950.65     17.28 o 
  -5   4   5      163.75      182.23      7.60 o 
  -4   4   5      529.73      595.46      9.87 o 
  -3   4   5        7.79        9.64      2.01 o 
  -2   4   5     4012.12     3797.92     32.43 o 
  -1   4   5      264.44      246.16      5.67 o 
   0   4   5     3259.35     3429.99     26.28 o 
   1   4   5     2024.76     2001.25     31.14 o 
   2   4   5      423.10      467.81     16.28 o 
   3   4   5      526.52      583.03      9.34 o 
   4   4   5       12.72       13.85      2.08 o 
   5   4   5       67.51       76.02      4.32 o 
   6   4   5       70.48       68.50      4.88 o 
   7   4   5       13.94        8.61      1.71 o 
 -10   5   5       72.49       67.83      4.33 o 
  -9   5   5      583.18      624.63     11.95 o 
  -8   5   5       10.11        7.55      3.01 o 
  -7   5   5       83.22       70.55      7.11 o 
  -6   5   5      233.51      220.30      7.87 o 
  -5   5   5     1370.76     1499.52     17.09 o 
  -4   5   5      198.26      137.58      5.12 o 
  -3   5   5      370.71      426.61      8.77 o 
  -2   5   5        1.00        2.83      1.18 o 
  -1   5   5      304.62      253.13      6.99 o 
   0   5   5       69.88       80.69      3.98 o 
   1   5   5     2752.23     2636.37     35.40 o 
   2   5   5      771.51      750.39     18.88 o 
   3   5   5      625.42      606.37     10.19 o 
   4   5   5       67.09       69.78      3.96 o 
   5   5   5      254.05      256.01      7.36 o 
   6   5   5      106.81      133.01      6.15 o 
   7   5   5      130.99      105.45      3.61 o 
 -10   6   5      102.52      105.76      4.99 o 
  -9   6   5        4.38        3.55      3.40 o 
  -8   6   5      562.70      547.83     10.98 o 
  -7   6   5      953.18      958.13     15.52 o 
  -6   6   5     3359.05     3323.13     30.59 o 
  -5   6   5     1700.17     1711.97     23.18 o 
  -4   6   5      584.32      550.31     11.80 o 
  -3   6   5      670.05      607.39     10.77 o 
  -2   6   5       11.02       19.82      2.14 o 
  -1   6   5       37.98       30.84      3.29 o 
   0   6   5       22.42       21.83      2.22 o 
   1   6   5      238.69      257.77      9.16 o 
   2   6   5      461.26      470.39     12.29 o 
   3   6   5      130.01      132.26      6.25 o 
   4   6   5       91.44       80.63      4.86 o 
   5   6   5        8.85        4.84      3.13 o 
   6   6   5      118.65      123.03      5.00 o 
   7   6   5      130.63      110.05      4.03 o 
 -10   7   5       25.90       34.14      3.14 o 
  -9   7   5       27.49       22.98      4.05 o 
  -8   7   5       62.60       52.58      4.72 o 
  -7   7   5     2239.97     2231.85     23.93 o 
  -6   7   5      352.90      394.09     11.23 o 
  -5   7   5     2711.63     2687.92     26.49 o 
  -4   7   5      472.60      487.05     10.83 o 
  -3   7   5      905.55      865.48     13.35 o 
  -2   7   5      724.02      663.59     12.16 o 
  -1   7   5      127.31      124.18      5.74 o 
   0   7   5     4978.58     5239.22     45.04 o 
   1   7   5       57.69       71.49      6.20 o 
   2   7   5        0.71        0.32      2.03 o 
   3   7   5       26.78       34.14      3.95 o 
   4   7   5       29.11       31.99      3.43 o 
   5   7   5        6.76        4.96      2.32 o 
   6   7   5       60.77       51.65      3.50 o 
   7   7   5        7.42       13.02      1.66 o 
 -10   8   5       45.35       40.63      3.09 o 
  -9   8   5       31.87       35.60      4.24 o 
  -8   8   5       19.92       35.04      4.92 o 
  -7   8   5      102.84       91.84      5.31 o 
  -6   8   5       24.40       39.90      3.74 o 
  -5   8   5       69.50       56.08      3.77 o 
  -4   8   5      964.46     1003.86     22.66 o 
  -3   8   5        7.68        3.15      2.91 o 
  -2   8   5      306.28      337.45     12.14 o 
  -1   8   5     1382.10     1491.26     32.02 o 
   0   8   5     2720.14     2690.19     32.49 o 
   1   8   5       55.51       54.82      4.69 o 
   2   8   5      669.95      693.15     10.53 o 
   3   8   5      584.87      544.02     11.02 o 
   4   8   5      240.22      253.60      8.68 o 
   5   8   5        7.92        8.21      2.12 o 
   6   8   5       85.78       86.41      4.17 o 
   7   8   5      174.89      181.93      9.61 o 
 -10   9   5       32.30       30.33      2.11 o 
  -9   9   5       25.46       22.38      3.30 o 
  -8   9   5       28.41       28.21      4.45 o 
  -7   9   5       13.27       13.62      3.67 o 
  -6   9   5        5.24        1.42      2.66 o 
  -5   9   5      156.32      137.65      6.57 o 
  -4   9   5       42.60       31.83      3.92 o 
  -3   9   5      394.70      366.91      9.65 o 
  -2   9   5       78.08       89.63      6.78 o 
  -1   9   5      428.29      404.18     17.70 o 
   0   9   5      276.68      316.56     17.95 o 
   1   9   5     1268.48     1231.27     30.45 o 
   2   9   5      225.41      217.58      6.81 o 
   3   9   5       94.54       88.89      4.48 o 
   4   9   5       88.20       94.60      5.05 o 
   5   9   5       17.37       12.37      2.51 o 
   6   9   5       25.72       23.82      2.55 o 
 -10  10   5        5.88        3.41      1.17 o 
  -9  10   5        2.40        5.33      2.36 o 
  -8  10   5        3.54       -3.10      3.18 o 
  -7  10   5      189.41      217.23      7.78 o 
  -6  10   5      203.27      186.43      8.27 o 
  -5  10   5      359.42      394.16     11.02 o 
  -4  10   5      234.61      250.11      7.00 o 
  -3  10   5        0.26       -1.16      2.08 o 
  -2  10   5       27.84       25.71      7.69 o 
  -1  10   5      867.30      870.56     29.36 o 
   0  10   5      259.33      227.75     15.88 o 
   1  10   5      208.89      210.26      6.30 o 
   2  10   5       29.25       42.82      3.19 o 
   3  10   5       35.91       29.94      3.95 o 
   4  10   5       12.79       16.66      3.07 o 
   5  10   5       15.54       12.29      2.87 o 
   6  10   5        6.58        4.45      1.82 o 
  -9  11   5       68.37       56.23      3.17 o 
  -8  11   5        7.91        3.94      2.31 o 
  -7  11   5       26.82       21.33      3.38 o 
  -6  11   5      317.18      313.06     10.59 o 
  -5  11   5      279.71      300.51      9.88 o 
  -4  11   5      320.49      257.95      8.51 o 
  -3  11   5       67.42       51.19      4.13 o 
  -2  11   5        0.25       -1.37      1.37 o 
  -1  11   5       13.23       12.89      2.76 o 
   0  11   5      832.97      837.96     11.19 o 
   1  11   5      114.27       92.66      4.13 o 
   2  11   5       39.35       34.96      3.32 o 
   3  11   5       68.91       62.26      4.51 o 
   4  11   5      133.99      156.09      6.62 o 
   5  11   5      167.70      185.89      7.11 o 
   6  11   5        7.16        7.68      1.77 o 
  -9  12   5        0.12       -0.71      1.63 o 
  -8  12   5       86.91       88.46      4.95 o 
  -7  12   5      119.37      107.00      5.55 o 
  -6  12   5       31.17       29.27      4.44 o 
  -5  12   5       13.12       21.44      4.74 o 
  -4  12   5       16.83       21.11      3.18 o 
  -3  12   5      858.81      830.76     15.00 o 
  -2  12   5       71.01       65.86      6.41 o 
  -1  12   5      343.91      324.51      7.72 o 
   0  12   5      287.09      271.69      7.16 o 
   1  12   5        3.22        2.82      2.03 o 
   2  12   5        1.60        2.59      1.65 o 
   3  12   5       32.93       21.52      3.46 o 
   4  12   5       37.95       31.98      4.05 o 
   5  12   5       13.05       11.06      2.28 o 
   6  12   5        1.07        0.86      1.15 o 
  -9  13   5      143.08      155.63     12.47 o 
  -8  13   5        2.16        3.80      1.87 o 
  -7  13   5       13.27        9.25      3.03 o 
  -6  13   5        0.65        3.24      3.27 o 
  -5  13   5       30.97       30.65      4.17 o 
  -4  13   5       49.02       54.19      4.46 o 
  -3  13   5        8.10       14.36      5.12 o 
  -2  13   5       18.89       18.82      3.23 o 
  -1  13   5      496.90      498.13     11.86 o 
   0  13   5        8.05        7.04      2.42 o 
   1  13   5      174.32      161.41      5.46 o 
   2  13   5       13.99        6.20      1.74 o 
   3  13   5       11.57       13.84      3.69 o 
   4  13   5       29.86       25.66      3.27 o 
   5  13   5        2.16        1.68      3.43 o 
  -8  14   5       76.45       64.65      4.01 o 
  -7  14   5        6.05        7.54      2.43 o 
  -6  14   5      361.36      365.63     14.69 o 
  -5  14   5      231.87      246.95      9.17 o 
  -4  14   5      126.58      112.38      6.01 o 
  -3  14   5      489.03      442.42     11.37 o 
  -2  14   5       31.59       33.95      5.65 o 
  -1  14   5      307.37      280.51     11.12 o 
   0  14   5      357.70      367.13      9.52 o 
   1  14   5       53.88       51.83      4.10 o 
   2  14   5      147.14      139.45      4.99 o 
   3  14   5       52.17       55.36      4.41 o 
   4  14   5        0.09       -0.67      2.46 o 
   5  14   5       26.47       22.44      2.69 o 
  -8  15   5       25.84       28.23      3.18 o 
  -7  15   5        2.23       -1.93      1.93 o 
  -6  15   5       29.86       18.10      3.91 o 
  -5  15   5      498.35      543.13     12.65 o 
  -4  15   5        7.30       17.67      4.17 o 
  -3  15   5        4.39        9.81      3.23 o 
  -2  15   5       33.96       11.02      4.52 o 
  -1  15   5        1.09       -0.56      3.35 o 
   0  15   5      241.91      248.27      9.08 o 
   1  15   5        5.03        4.63      3.09 o 
   2  15   5       40.65       37.92      4.35 o 
   3  15   5        1.82       -1.89      2.27 o 
   4  15   5        0.16        2.27      2.23 o 
  -7  16   5        2.34        2.81      2.49 o 
  -6  16   5       31.12       32.10      3.88 o 
  -5  16   5      106.42      110.43      6.84 o 
  -4  16   5      139.25      164.73      8.46 o 
  -3  16   5       26.71       33.86      4.39 o 
  -2  16   5        4.71       11.95      3.33 o 
  -1  16   5        4.39        3.29      3.71 o 
   0  16   5      175.15      178.26      9.01 o 
   1  16   5      358.29      388.89      9.25 o 
   2  16   5      447.18      440.60      9.97 o 
   3  16   5      206.78      191.11      7.12 o 
   4  16   5        0.05       -0.48      2.16 o 
  -7  17   5      112.52      108.95      7.78 o 
  -6  17   5      113.74      132.96      6.09 o 
  -5  17   5       15.63       12.30      3.14 o 
  -4  17   5       16.26       21.74      4.00 o 
  -3  17   5      185.55      152.76      7.60 o 
  -2  17   5       13.16        5.79      3.49 o 
  -1  17   5      107.93      111.90      8.49 o 
   0  17   5      163.87      196.27     10.48 o 
   1  17   5       24.81       34.80      4.41 o 
   2  17   5        6.54       12.21      2.43 o 
   3  17   5       12.27       11.40      3.25 o 
  -6  18   5      105.53      117.20      4.88 o 
  -5  18   5       39.36       52.33      4.09 o 
  -4  18   5       24.45       27.75      3.43 o 
  -3  18   5       14.88       16.69      3.09 o 
  -2  18   5       28.60       28.65      3.91 o 
  -1  18   5        0.23       -0.76      3.69 o 
   0  18   5      224.60      227.02     25.97 o 
   1  18   5       26.11       34.06      6.21 o 
   2  18   5        4.72        2.90      2.59 o 
  -5  19   5      137.00      147.24      5.44 o 
  -4  19   5       77.00       76.48      4.62 o 
  -3  19   5       17.62       22.27      3.00 o 
  -2  19   5        4.49        9.62      2.62 o 
  -1  19   5      137.43      138.61      8.56 o 
   0  19   5       28.78       34.29      3.62 o 
   1  19   5      125.85      123.01      8.63 o 
  -4  20   5       40.00       46.39      4.20 o 
  -3  20   5        1.53       -3.11      3.11 o 
  -2  20   5       27.35       23.45      3.16 o 
  -1  20   5      113.64      128.31      6.53 o 
   0  20   5       23.03       22.17      3.33 o 
   1  20   5       35.75       32.86      4.41 o 
  -2  21   5        6.51        7.79      2.93 o 
  -1  21   5      172.87      188.93      9.29 o 
 -10   0   6       58.67       50.82      4.08 o 
  -9   0   6       41.63       62.11      7.02 o 
  -8   0   6      323.76      278.99     19.40 o 
  -7   0   6      191.90      188.37     15.82 o 
  -6   0   6     1939.65     1774.42     31.89 o 
  -5   0   6     4343.96     4186.47     96.00 o 
  -4   0   6      115.99       82.90      6.51 o 
  -3   0   6       10.49       33.74     11.64 o 
  -2   0   6     3399.80     3684.81     73.07 o 
  -1   0   6       10.80       17.59      4.89 o 
   0   0   6     1115.31     1222.78     30.85 o 
   1   0   6      652.66      752.30     22.93 o 
   2   0   6     1778.99     1931.81     33.28 o 
   3   0   6      385.22      348.81     15.77 o 
   4   0   6        8.26        2.87      9.10 o 
   5   0   6      502.13      468.31     16.85 o 
   6   0   6       26.52       25.78      5.54 o 
 -10   1   6       25.26       24.77      2.65 o 
  -9   1   6       49.82       50.92      3.45 o 
  -8   1   6       18.63       16.35      3.80 o 
  -7   1   6      166.54      177.31      8.15 o 
  -6   1   6      487.89      499.07     12.01 o 
  -5   1   6      308.48      324.61      9.36 o 
  -4   1   6        5.63        2.60      1.72 o 
  -3   1   6      324.25      345.90      7.97 o 
  -2   1   6      172.82      166.06      5.00 o 
  -1   1   6       38.01       37.76      4.12 o 
   0   1   6       36.65       39.27      7.48 o 
   1   1   6      228.24      255.14     12.09 o 
   2   1   6       19.66       17.97      3.00 o 
   3   1   6        3.87        2.14      2.90 o 
   4   1   6      130.98      143.69      7.54 o 
   5   1   6       84.38       88.96      6.37 o 
   6   1   6      336.72      319.32      9.51 o 
 -10   2   6        0.54        3.14      1.66 o 
  -9   2   6       24.95       25.18      3.12 o 
  -8   2   6       26.83       33.42      4.41 o 
  -7   2   6     1267.05     1173.86     20.82 o 
  -6   2   6      152.27      170.36      9.47 o 
  -5   2   6       12.46        9.07      2.62 o 
  -4   2   6      158.92      151.80      6.54 o 
  -3   2   6       93.21       95.62      4.88 o 
  -2   2   6      283.63      290.24      8.05 o 
  -1   2   6      328.29      321.86     16.36 o 
   0   2   6      713.53      709.43     13.85 o 
   1   2   6     1189.85     1155.97     15.33 o 
   2   2   6       99.71      110.72      5.59 o 
   3   2   6     1002.75     1012.17     23.28 o 
   4   2   6       85.10       79.38      5.81 o 
   5   2   6       44.78       46.58      6.84 o 
   6   2   6       65.05       61.49      4.60 o 
 -10   3   6      315.98      347.81      8.21 o 
  -9   3   6       10.40        3.07      2.55 o 
  -8   3   6       31.58       34.80      4.32 o 
  -7   3   6       46.55       27.60      4.57 o 
  -6   3   6        1.43        3.33      2.99 o 
  -5   3   6       46.09       38.28      4.27 o 
  -4   3   6      580.31      534.79     12.30 o 
  -3   3   6       42.13       39.07      3.41 o 
  -2   3   6      986.37     1007.02     14.96 o 
  -1   3   6      329.70      321.47     16.57 o 
   0   3   6     1406.18     1464.95     25.39 o 
   1   3   6      238.64      232.98      9.36 o 
   2   3   6      393.17      406.15      8.59 o 
   3   3   6       83.49       87.48      6.45 o 
   4   3   6       32.34       48.36      4.45 o 
   5   3   6        0.67       -1.46      5.05 o 
   6   3   6      100.21       95.27      5.47 o 
 -10   4   6       15.72       23.00      2.28 o 
  -9   4   6        9.13        5.86      2.37 o 
  -8   4   6       20.20       11.23      3.02 o 
  -7   4   6     1621.95     1617.33     24.75 o 
  -6   4   6       67.52       95.22      5.64 o 
  -5   4   6      372.23      380.96     11.34 o 
  -4   4   6      153.82      169.86      7.17 o 
  -3   4   6       15.48       15.22      2.26 o 
  -2   4   6       54.14       54.35      3.92 o 
  -1   4   6      139.23      145.95      7.30 o 
   0   4   6        2.67       -1.13      3.55 o 
   1   4   6       33.65       29.54      3.86 o 
   2   4   6      219.06      217.60      8.52 o 
   3   4   6       40.21       34.71      4.86 o 
   4   4   6       29.54       28.03      3.67 o 
   5   4   6        3.05        2.89      2.21 o 
   6   4   6        0.11        2.99      3.46 o 
 -10   5   6        3.33        3.66      1.52 o 
  -9   5   6      108.28      108.88      4.81 o 
  -8   5   6       12.12       10.95      2.81 o 
  -7   5   6      979.17      978.67     17.78 o 
  -6   5   6      146.08      139.65      6.70 o 
  -5   5   6      193.96      207.34      8.64 o 
  -4   5   6      294.96      259.02      8.90 o 
  -3   5   6        0.07        1.24      1.69 o 
  -2   5   6     1607.89     1594.68     24.79 o 
  -1   5   6       16.24       23.58      2.96 o 
   0   5   6        3.52        8.66      4.58 o 
   1   5   6       29.16       22.92      3.37 o 
   2   5   6      303.19      316.00      9.23 o 
   3   5   6        0.72        1.23      3.32 o 
   4   5   6       18.29       14.08      3.65 o 
   5   5   6        0.33       -1.93      1.93 o 
   6   5   6        3.60        5.96      2.29 o 
 -10   6   6        0.56        3.55      1.91 o 
  -9   6   6      153.52      169.81      6.26 o 
  -8   6   6        6.25       18.78      3.31 o 
  -7   6   6      209.75      196.70      8.46 o 
  -6   6   6        1.86       15.37      4.00 o 
  -5   6   6      919.39      869.16     15.11 o 
  -4   6   6        9.60        3.63      2.02 o 
  -3   6   6      219.17      144.68      6.18 o 
  -2   6   6      105.26      113.47     13.22 o 
  -1   6   6       70.15       81.98      7.59 o 
   0   6   6       72.65       65.09      4.68 o 
   1   6   6       33.50       26.61      3.10 o 
   2   6   6      822.67      847.50     13.47 o 
   3   6   6      284.63      250.38      7.66 o 
   4   6   6        4.73        2.38      2.62 o 
   5   6   6       53.19       51.64      3.69 o 
   6   6   6       17.27       13.84      1.92 o 
 -10   7   6       73.87       62.23      3.50 o 
  -9   7   6        1.16        3.19      2.61 o 
  -8   7   6      138.17      135.02      6.24 o 
  -7   7   6       17.00        6.81      2.94 o 
  -6   7   6      443.70      402.09     11.31 o 
  -5   7   6        3.48       16.93      2.52 o 
  -4   7   6     2355.28     2235.08     33.90 o 
  -3   7   6      195.18      203.00      7.78 o 
  -2   7   6      239.79      208.29     10.05 o 
  -1   7   6      875.51      889.05     35.40 o 
   0   7   6      596.45      600.40     25.90 o 
   1   7   6      357.75      384.43      8.01 o 
   2   7   6       49.29       47.51      3.83 o 
   3   7   6        6.43        6.10      2.74 o 
   4   7   6       11.01        4.80      2.15 o 
   5   7   6       17.55       12.61      2.46 o 
   6   7   6        6.72        4.89      1.93 o 
 -10   8   6        2.55        0.00      1.04 o 
  -9   8   6       27.86       30.07      3.55 o 
  -8   8   6        3.23        1.34      2.42 o 
  -7   8   6      273.88      252.20      9.43 o 
  -6   8   6      267.80      219.67     10.10 o 
  -5   8   6     1353.02     1346.47     22.94 o 
  -4   8   6       66.67       71.57      3.82 o 
  -3   8   6     3443.02     3414.92     41.38 o 
  -2   8   6        2.27        3.85      4.21 o 
  -1   8   6      709.58      709.47     18.32 o 
   0   8   6       96.61      101.66      7.03 o 
   1   8   6      359.12      366.04      7.93 o 
   2   8   6      172.85      175.39      5.88 o 
   3   8   6       41.61       35.75      3.33 o 
   4   8   6        0.08       -2.38      2.38 o 
   5   8   6        8.49        6.59      1.86 o 
   6   8   6        9.43        9.27      1.53 o 
 -10   9   6       12.75       11.14      1.84 o 
  -9   9   6       21.73       21.75      2.98 o 
  -8   9   6       91.89       81.49      5.53 o 
  -7   9   6       26.11       24.08      4.67 o 
  -6   9   6      971.69     1002.19     21.06 o 
  -5   9   6      325.71      352.08     12.24 o 
  -4   9   6        0.27       -1.34      4.81 o 
  -3   9   6      318.81      381.86      9.95 o 
  -2   9   6      962.13      990.35     19.14 o 
  -1   9   6      401.71      343.19      8.18 o 
   0   9   6     1850.81     1848.72     18.33 o 
   1   9   6      278.97      311.16      7.43 o 
   2   9   6      531.16      494.88      9.54 o 
   3   9   6      254.66      248.43      7.67 o 
   4   9   6       80.85       78.33      4.75 o 
   5   9   6       61.63       54.55      3.36 o 
   6   9   6       45.59       40.25      3.65 o 
  -9  10   6       75.27       81.85      4.42 o 
  -8  10   6       24.43       28.48      3.76 o 
  -7  10   6       39.09       49.12      4.69 o 
  -6  10   6       49.17       44.95      4.49 o 
  -5  10   6      230.24      220.99      8.34 o 
  -4  10   6       47.53       32.41      5.10 o 
  -3  10   6      178.48      178.94      8.14 o 
  -2  10   6      181.26      180.43      5.79 o 
  -1  10   6       74.08       73.11      4.00 o 
   0  10   6     1065.82     1055.59     14.11 o 
   1  10   6      541.23      567.73      9.82 o 
   2  10   6       15.90       16.79      2.61 o 
   3  10   6      431.84      417.99     10.42 o 
   4  10   6        4.85        3.24      2.32 o 
   5  10   6      181.13      174.74      5.85 o 
  -9  11   6        9.10       11.73      2.10 o 
  -8  11   6      127.11      153.53      6.49 o 
  -7  11   6        5.44       13.51      2.93 o 
  -6  11   6      156.23      135.82      7.03 o 
  -5  11   6        1.11       -0.59      2.21 o 
  -4  11   6      252.56      246.82     10.08 o 
  -3  11   6      191.37      167.43      6.94 o 
  -2  11   6       34.68       25.05      3.11 o 
  -1  11   6       67.29       55.28      3.99 o 
   0  11   6      518.15      503.04     10.02 o 
   1  11   6        7.44        4.08      3.57 o 
   2  11   6      618.42      635.45     11.60 o 
   3  11   6        0.75        0.86      1.87 o 
   4  11   6        0.49       -0.09      2.77 o 
   5  11   6        0.88        4.09      1.52 o 
  -9  12   6       24.44       23.28      2.93 o 
  -8  12   6      108.64      118.65      5.38 o 
  -7  12   6      672.68      700.01     13.78 o 
  -6  12   6      159.42      190.42      8.10 o 
  -5  12   6       61.47       79.29      5.69 o 
  -4  12   6       60.32       38.18      4.76 o 
  -3  12   6      250.09      243.34      7.60 o 
  -2  12   6       20.74       12.79      2.40 o 
  -1  12   6      621.20      662.94     12.43 o 
   0  12   6        7.01        9.93      2.29 o 
   1  12   6      111.74      108.20      4.48 o 
   2  12   6      104.91      108.45      5.35 o 
   3  12   6      302.53      265.90      8.93 o 
   4  12   6       22.03       21.89      2.96 o 
   5  12   6       73.83       62.27      3.46 o 
  -8  13   6        9.15       17.13      4.51 o 
  -7  13   6        1.07        6.13      2.56 o 
  -6  13   6      615.16      632.96     13.63 o 
  -5  13   6       59.97       50.44      4.99 o 
  -4  13   6      989.38      864.87     22.46 o 
  -3  13   6        5.12        5.24      3.33 o 
  -2  13   6        1.65        1.48      5.04 o 
  -1  13   6      587.57      599.86     12.36 o 
   0  13   6      698.29      740.08     14.63 o 
   1  13   6      200.98      205.53      6.54 o 
   2  13   6        1.05       -0.47      2.91 o 
   3  13   6        9.45        9.81      3.16 o 
   4  13   6        0.09        3.98      2.35 o 
  -8  14   6       12.35       15.76      2.31 o 
  -7  14   6        0.00        2.25      2.42 o 
  -6  14   6      220.41      235.38      8.26 o 
  -5  14   6        1.15        4.25      2.60 o 
  -4  14   6        3.25       -2.29      2.29 o 
  -3  14   6      424.28      421.76      9.85 o 
  -2  14   6       26.15       23.39      3.53 o 
  -1  14   6      134.23      146.93      8.10 o 
   0  14   6       44.54       55.98      4.88 o 
   1  14   6      456.12      492.56     14.06 o 
   2  14   6        5.05        4.20      3.36 o 
   3  14   6       56.13       51.12      4.64 o 
   4  14   6        0.31        0.85      1.72 o 
  -8  15   6      125.50      110.09      5.15 o 
  -7  15   6       44.61       34.55      2.99 o 
  -6  15   6      146.25      143.17      6.14 o 
  -5  15   6       54.76       38.64      4.11 o 
  -4  15   6       56.77       57.96      5.61 o 
  -3  15   6       63.36       70.48      5.04 o 
  -2  15   6       48.97       57.53      4.65 o 
  -1  15   6      233.11      251.60     12.26 o 
   0  15   6       50.24       56.50      4.78 o 
   1  15   6      303.56      333.93      9.27 o 
   2  15   6      197.12      198.53      8.01 o 
   3  15   6       16.15       18.53      3.01 o 
  -7  16   6        0.55        4.17      2.88 o 
  -6  16   6       35.72       52.27      3.70 o 
  -5  16   6      229.34      219.25      7.27 o 
  -4  16   6       12.55       24.29      4.25 o 
  -3  16   6        0.75       -1.67      2.55 o 
  -2  16   6        5.03        9.64      4.62 o 
  -1  16   6      119.57      124.22      8.57 o 
   0  16   6       31.08       28.47      5.19 o 
   1  16   6      103.56      110.74      5.18 o 
   2  16   6        1.36        6.41      3.01 o 
   3  16   6       10.75        8.21      2.05 o 
  -6  17   6      147.07      157.39      5.99 o 
  -5  17   6        3.95        4.28      2.42 o 
  -4  17   6      106.25      130.81      6.54 o 
  -3  17   6      110.58      128.78     18.89 o 
  -2  17   6        2.87        1.12      2.34 o 
  -1  17   6       29.27       28.46      5.15 o 
   0  17   6        0.72        2.81      3.27 o 
   1  17   6       25.57       18.14      4.30 o 
   2  17   6      116.83       97.72      7.26 o 
  -6  18   6        1.50        3.32      2.10 o 
  -5  18   6       14.02       17.39      2.40 o 
  -4  18   6       16.47       27.24      3.38 o 
  -3  18   6        8.94        7.24      2.30 o 
  -2  18   6       28.24       41.79     11.13 o 
  -1  18   6        2.22        1.60      2.82 o 
   0  18   6        4.22       10.51      4.95 o 
  -4  19   6        1.66        5.35      2.69 o 
  -3  19   6       33.17       35.14      3.28 o 
  -2  19   6        4.89        4.32      1.90 o 
  -1  19   6        0.93       -2.21      2.31 o 
   0  19   6        0.02       -0.61      2.77 o 
  -2  20   6       58.92       50.35      4.44 o 
 -10   1   7        0.27       -1.17      1.94 o 
  -9   1   7       42.76       40.14      4.17 o 
  -8   1   7       12.50        6.23      4.19 o 
  -7   1   7       21.94       23.33      4.73 o 
  -6   1   7      107.41       82.29      7.24 o 
  -5   1   7      399.88      353.49      7.51 o 
  -4   1   7      186.45      142.31      6.70 o 
  -3   1   7      401.87      368.54     13.73 o 
  -2   1   7      540.74      512.54     21.49 o 
  -1   1   7      392.38      362.83     12.53 o 
   0   1   7       57.10       60.07      4.81 o 
   1   1   7       26.96       24.75      2.48 o 
   2   1   7      171.95      177.93      7.35 o 
   3   1   7        1.41       12.17      3.62 o 
   4   1   7      253.34      269.30      9.35 o 
   5   1   7       11.49       10.49      2.93 o 
   6   1   7        7.23        4.83      3.03 o 
 -10   2   7       22.66       23.03      2.78 o 
  -9   2   7        2.53        2.40      2.71 o 
  -8   2   7      111.07      107.43      6.09 o 
  -7   2   7      500.19      473.31     11.81 o 
  -6   2   7      560.96      528.33     14.17 o 
  -5   2   7      255.22      331.57      7.79 o 
  -4   2   7      407.51      435.43     11.43 o 
  -3   2   7      136.13      163.04      6.97 o 
  -2   2   7       15.57       12.75      5.67 o 
  -1   2   7      295.08      292.65     16.95 o 
   0   2   7      645.58      591.72     18.04 o 
   1   2   7      100.31       88.02      4.38 o 
   2   2   7      100.44       88.60      5.00 o 
   3   2   7        4.04        0.00      2.37 o 
   4   2   7       11.25       13.51      3.81 o 
   5   2   7        0.31       -2.52      2.52 o 
   6   2   7        1.62       -1.19      2.02 o 
 -10   3   7       92.11      100.66      4.22 o 
  -9   3   7       37.49       37.24      3.82 o 
  -8   3   7        0.81        2.82      1.78 o 
  -7   3   7      347.58      314.93      9.67 o 
  -6   3   7      124.37       93.17      6.43 o 
  -5   3   7       39.36       38.64      2.49 o 
  -4   3   7       25.62       26.69      3.31 o 
  -3   3   7      112.08      126.05      6.24 o 
  -2   3   7       76.76       86.98      9.95 o 
  -1   3   7       13.72       15.77      5.16 o 
   0   3   7      298.91      289.12      7.60 o 
   1   3   7        2.26        9.70      2.93 o 
   2   3   7      187.84      164.29      6.00 o 
   3   3   7       74.25       77.15      5.18 o 
   4   3   7       26.05       26.92      3.34 o 
   5   3   7      197.84      184.04      7.58 o 
   6   3   7       90.93       84.18      6.38 o 
 -10   4   7        0.05        4.40      1.72 o 
  -9   4   7      139.16      141.47      5.73 o 
  -8   4   7      101.45      118.83      6.40 o 
  -7   4   7     1114.18     1037.74     17.60 o 
  -6   4   7       99.00      105.52      6.09 o 
  -5   4   7        5.41        3.65      2.95 o 
  -4   4   7       42.14       34.03      3.46 o 
  -3   4   7      187.37      196.07      7.81 o 
  -2   4   7      415.85      399.03     20.95 o 
  -1   4   7      159.03      152.10     10.86 o 
   0   4   7      344.40      342.38      8.37 o 
   1   4   7      543.26      516.57     11.81 o 
   2   4   7       53.02       61.10      4.30 o 
   3   4   7      268.44      258.90      7.47 o 
   4   4   7      152.80      143.66      6.72 o 
   5   4   7        0.37        3.39      1.25 o 
 -10   5   7       64.60       70.67      3.59 o 
  -9   5   7      265.18      269.64      7.47 o 
  -8   5   7      281.25      320.76     10.02 o 
  -7   5   7      104.35      100.52      5.99 o 
  -6   5   7      426.67      481.95     14.02 o 
  -5   5   7      669.51      692.33     20.48 o 
  -4   5   7      327.69      465.35     11.10 o 
  -3   5   7      114.59      108.71      7.54 o 
  -2   5   7      255.09      280.44     18.00 o 
  -1   5   7      167.02      167.59      7.16 o 
   0   5   7     1734.44     1691.80     20.45 o 
   1   5   7       46.67       36.56      3.75 o 
   2   5   7      153.46      140.84      6.65 o 
   3   5   7       31.39       29.02      3.60 o 
   4   5   7      277.20      303.71     10.93 o 
   5   5   7      136.11      136.60      6.05 o 
 -10   6   7       15.59       22.30      2.66 o 
  -9   6   7        2.80        3.28      1.74 o 
  -8   6   7       62.05       52.91      3.94 o 
  -7   6   7      473.06      448.50     14.13 o 
  -6   6   7      213.77      211.29     12.22 o 
  -5   6   7     1073.16     1046.40     37.45 o 
  -4   6   7     1144.69     1174.89     25.21 o 
  -3   6   7      346.15      319.88      7.77 o 
  -2   6   7     1443.86     1374.96     16.74 o 
  -1   6   7      758.04      791.42     13.65 o 
   0   6   7      432.99      425.92     10.50 o 
   1   6   7      327.24      327.40      9.66 o 
   2   6   7      772.57      823.85     14.99 o 
   3   6   7        4.74        4.04      2.05 o 
   4   6   7       60.25       63.19      4.64 o 
   5   6   7        1.03        3.29      2.22 o 
 -10   7   7        4.20        4.76      1.59 o 
  -9   7   7        3.11        3.28      2.02 o 
  -8   7   7       23.64       16.77      2.73 o 
  -7   7   7      259.64      251.76      9.01 o 
  -6   7   7      430.78      359.76     12.13 o 
  -5   7   7       14.85       15.18      3.89 o 
  -4   7   7      427.88      363.47     14.12 o 
  -3   7   7     1173.38     1126.63     17.80 o 
  -2   7   7      137.79      122.97      6.73 o 
  -1   7   7     4435.87     4435.77     44.26 o 
   0   7   7      345.24      368.97      9.98 o 
   1   7   7      617.07      653.96     13.30 o 
   2   7   7      117.45      118.70      6.07 o 
   3   7   7      130.47      155.62      6.68 o 
   4   7   7       56.51       52.20      4.13 o 
   5   7   7       14.03       13.63      3.61 o 
 -10   8   7       98.79       91.88      6.25 o 
  -9   8   7        9.29       13.80      2.14 o 
  -8   8   7       46.80       46.72      4.18 o 
  -7   8   7      184.00      177.65      9.00 o 
  -6   8   7        1.02        0.17      3.04 o 
  -5   8   7       44.96       34.06      5.01 o 
  -4   8   7      819.77      875.95     20.89 o 
  -3   8   7       22.86       24.85      3.14 o 
  -2   8   7      339.49      329.43      8.57 o 
  -1   8   7      863.94      901.05     11.97 o 
   0   8   7       15.00       19.54      3.48 o 
   1   8   7      563.28      565.73     11.25 o 
   2   8   7       76.07       62.22      4.13 o 
   3   8   7      284.28      305.59      7.71 o 
   4   8   7      160.43      149.57      5.31 o 
   5   8   7      170.93      165.47      6.48 o 
  -9   9   7        3.18        6.89      2.04 o 
  -8   9   7       82.26       82.40      4.40 o 
  -7   9   7       41.88       43.75      5.16 o 
  -6   9   7      154.22      150.52      8.30 o 
  -5   9   7        3.44        1.20      2.92 o 
  -4   9   7       73.21       74.16      4.90 o 
  -3   9   7        8.13        8.73      2.53 o 
  -2   9   7       28.76       27.39      2.89 o 
  -1   9   7      342.50      339.59      8.21 o 
   0   9   7      227.27      227.30      6.45 o 
   1   9   7       63.60       68.31      3.83 o 
   2   9   7      267.96      236.80      6.65 o 
   3   9   7        2.72        2.88      2.18 o 
   4   9   7       42.81       41.60      2.86 o 
   5   9   7        4.11        5.08      1.95 o 
  -9  10   7       20.20       19.93      2.44 o 
  -8  10   7        0.63       -0.50      2.51 o 
  -7  10   7      203.62      206.93      9.45 o 
  -6  10   7       61.92       73.52      6.20 o 
  -5  10   7      193.93      177.60      8.90 o 
  -4  10   7       48.70       55.16      5.49 o 
  -3  10   7        0.60       -1.00      2.11 o 
  -2  10   7      150.27      139.65      6.56 o 
  -1  10   7       64.07       51.19      4.50 o 
   0  10   7        4.81        2.24      2.06 o 
   1  10   7       30.82       37.47      3.07 o 
   2  10   7       19.33       14.30      2.03 o 
   3  10   7        7.58        5.67      1.88 o 
   4  10   7       12.56       17.58      2.39 o 
  -9  11   7        8.23        8.02      1.84 o 
  -8  11   7        6.48        1.47      1.53 o 
  -7  11   7      103.28      119.23      5.91 o 
  -6  11   7       18.32       35.63      5.15 o 
  -5  11   7      261.88      218.50      9.91 o 
  -4  11   7      121.28      133.49      8.09 o 
  -3  11   7        0.01        2.53      3.24 o 
  -2  11   7       34.51       40.65      3.93 o 
  -1  11   7        0.51        1.94      2.12 o 
   0  11   7       12.07       15.25      2.66 o 
   1  11   7      147.31      153.46      5.68 o 
   2  11   7       28.80       22.20      3.24 o 
   3  11   7       13.05        9.39      2.39 o 
   4  11   7       28.39       22.30      2.70 o 
  -8  12   7       52.23       52.83      3.43 o 
  -7  12   7       54.99       70.33      6.61 o 
  -6  12   7       98.10       93.33      6.80 o 
  -5  12   7        0.85        1.08      2.53 o 
  -4  12   7        0.79        1.66      4.50 o 
  -3  12   7       11.19        0.47      2.23 o 
  -2  12   7      405.35      382.29     10.38 o 
  -1  12   7       34.52       33.76      3.51 o 
   0  12   7       67.76       56.27      4.13 o 
   1  12   7        9.23        2.02      2.23 o 
   2  12   7       64.03       71.86      5.73 o 
   3  12   7       43.06       39.39      3.22 o 
   4  12   7       44.51       45.45      3.79 o 
  -8  13   7       51.91       58.75      3.79 o 
  -7  13   7      186.98      205.02     11.28 o 
  -6  13   7      143.73      155.50      7.85 o 
  -5  13   7        5.37        9.68      4.13 o 
  -4  13   7       78.46      100.20      6.53 o 
  -3  13   7       26.43       28.34      4.14 o 
  -2  13   7        1.77       -2.11      2.11 o 
  -1  13   7       27.33       28.05      7.62 o 
   0  13   7       12.66       11.73      2.59 o 
   1  13   7       57.46       55.85      4.31 o 
   2  13   7       61.76       68.57      5.24 o 
   3  13   7        5.50        6.85      1.95 o 
  -8  14   7        1.25        1.04      2.57 o 
  -7  14   7      180.56      179.36      6.93 o 
  -6  14   7       71.86       62.65      4.09 o 
  -5  14   7       57.80       52.28      4.25 o 
  -4  14   7       10.94        5.73      2.75 o 
  -3  14   7       36.13       28.48      4.22 o 
  -2  14   7      302.55      308.08      8.90 o 
  -1  14   7       10.61       10.57      4.26 o 
   0  14   7       10.01        5.63      2.82 o 
   1  14   7       29.75       27.75      3.68 o 
   2  14   7       41.27       52.02      4.35 o 
   3  14   7       72.12       73.23      3.91 o 
  -7  15   7        9.38        7.34      1.81 o 
  -6  15   7       23.81       25.24      2.81 o 
  -5  15   7        8.44        6.69      2.27 o 
  -4  15   7      207.25      221.36      8.49 o 
  -3  15   7      185.41      212.26      8.65 o 
  -2  15   7      110.74      130.33      9.73 o 
  -1  15   7       80.02       79.23      4.52 o 
   0  15   7      184.10      210.77     10.09 o 
   1  15   7       19.99       29.14      3.93 o 
   2  15   7        0.23        8.86      2.33 o 
  -6  16   7        0.40       -0.28      2.44 o 
  -5  16   7       33.43       40.82      3.19 o 
  -4  16   7       22.78       15.94      2.33 o 
  -3  16   7       20.35       18.72      3.11 o 
  -2  16   7       20.15       19.29      5.58 o 
  -1  16   7      100.37      116.01      7.35 o 
   0  16   7        0.13        4.91      2.12 o 
   1  16   7      141.98      124.25      8.81 o 
  -6  17   7       83.31       66.27      5.63 o 
  -5  17   7       21.49       19.68      2.84 o 
  -4  17   7       11.92       10.23      2.48 o 
  -3  17   7       97.45       97.99      6.48 o 
  -2  17   7        3.79       -0.52      2.67 o 
  -1  17   7       17.22       14.10      3.12 o 
   0  17   7       44.58       39.96      5.37 o 
  -4  18   7       88.92       98.64     14.85 o 
  -3  18   7       57.21       58.34      5.06 o 
  -2  18   7       65.75       68.15      6.23 o 
  -1  18   7       55.15       64.54     11.61 o 
 -10   0   8      112.90      120.88      6.15 o 
  -9   0   8        0.33        1.72      6.48 o 
  -8   0   8      248.41      230.93     18.35 o 
  -7   0   8     2520.72     2268.68     52.53 o 
  -6   0   8      177.39      150.55     15.65 o 
  -5   0   8      178.92      157.99     10.42 o 
  -4   0   8      967.07      970.47     63.33 o 
  -3   0   8      258.31      233.00     11.75 o 
  -2   0   8      925.20      888.30     29.51 o 
  -1   0   8      316.05      300.21      8.55 o 
   0   0   8      995.48      979.42     17.32 o 
   1   0   8       31.62       26.41      5.95 o 
   2   0   8      164.48      189.61     12.41 o 
   3   0   8        5.02        7.32      4.23 o 
   4   0   8        1.74       -2.31      3.02 o 
   5   0   8        5.91        9.80      2.23 o 
 -10   1   8       12.14       12.60      2.18 o 
  -9   1   8      179.80      197.65     10.50 o 
  -8   1   8        0.72        5.91      2.66 o 
  -7   1   8       68.10       80.00      6.63 o 
  -6   1   8       26.35       26.11      6.82 o 
  -5   1   8      434.39      484.45     12.70 o 
  -4   1   8      677.65      684.28     14.17 o 
  -3   1   8      167.40      188.56      7.40 o 
  -2   1   8      165.35      161.64      5.64 o 
  -1   1   8      261.32      251.21      6.71 o 
   0   1   8      768.09      748.63     11.89 o 
   1   1   8       32.60       34.05      3.65 o 
   2   1   8        0.28       -3.70      3.70 o 
   3   1   8       66.75       70.71      5.41 o 
   4   1   8       17.21       13.15      2.41 o 
   5   1   8       72.03       67.71      6.01 o 
 -10   2   8       79.10       86.86      4.46 o 
  -9   2   8       70.45       71.51      6.74 o 
  -8   2   8      603.28      618.77     15.06 o 
  -7   2   8      610.81      578.78     15.60 o 
  -6   2   8      272.32      287.01     14.58 o 
  -5   2   8       15.07       18.10      3.79 o 
  -4   2   8      308.82      306.92      9.78 o 
  -3   2   8      363.56      349.42      9.17 o 
  -2   2   8      248.54      261.22      7.22 o 
  -1   2   8      329.28      312.14      8.13 o 
   0   2   8        0.74        0.06      1.96 o 
   1   2   8      482.27      447.32     10.21 o 
   2   2   8      125.55      123.97      6.30 o 
   3   2   8        3.42        2.88      2.26 o 
   4   2   8       52.86       53.25      4.43 o 
   5   2   8       10.12        7.26      2.66 o 
 -10   3   8        0.11        1.07      3.23 o 
  -9   3   8       45.19       46.44      5.79 o 
  -8   3   8       70.35       50.60      4.22 o 
  -7   3   8      214.39      199.20      9.09 o 
  -6   3   8       27.36       10.24      2.93 o 
  -5   3   8      509.99      474.64     12.30 o 
  -4   3   8      428.13      438.75     11.72 o 
  -3   3   8      126.99      103.51      5.18 o 
  -2   3   8       86.56       93.79      5.14 o 
  -1   3   8       12.89       24.14      3.03 o 
   0   3   8        1.63        1.74      3.22 o 
   1   3   8       12.72        9.51      2.13 o 
   2   3   8       69.90       62.35      4.41 o 
   3   3   8       11.79       12.71      2.67 o 
   4   3   8       58.67       54.68      4.48 o 
   5   3   8       81.27       63.04      5.73 o 
 -10   4   8        8.30        8.10      2.76 o 
  -9   4   8        5.17        5.40      1.49 o 
  -8   4   8       15.60       17.49      3.81 o 
  -7   4   8        5.85        5.84      2.64 o 
  -6   4   8      294.05      319.87     12.00 o 
  -5   4   8      261.62      266.68     11.19 o 
  -4   4   8      256.11      305.49     10.87 o 
  -3   4   8        0.53       -2.64      2.64 o 
  -2   4   8      254.08      284.91      9.56 o 
  -1   4   8      112.41      134.58      6.31 o 
   0   4   8      236.01      252.95      8.59 o 
   1   4   8       89.32       88.26      5.44 o 
   2   4   8      240.27      228.67      8.96 o 
   3   4   8       17.85       16.97      4.10 o 
   4   4   8       33.08       28.77      3.19 o 
 -10   5   8        7.01        9.41      2.30 o 
  -9   5   8        0.23        0.20      2.41 o 
  -8   5   8        3.05        6.56      2.44 o 
  -7   5   8       32.35       26.27      3.76 o 
  -6   5   8       52.40       66.08      9.52 o 
  -5   5   8       40.90       39.49      4.90 o 
  -4   5   8       90.25       95.13      6.01 o 
  -3   5   8      111.71      145.26      7.27 o 
  -2   5   8       32.97       27.58      3.82 o 
  -1   5   8      222.71      227.66      8.03 o 
   0   5   8       60.26       60.81      4.82 o 
   1   5   8      145.94      147.53      6.74 o 
   2   5   8      104.96      108.71      6.39 o 
   3   5   8        8.81        8.36      2.52 o 
   4   5   8       38.84       37.08      3.62 o 
 -10   6   8       23.02       22.86      4.16 o 
  -9   6   8       46.41       46.80      3.48 o 
  -8   6   8       13.35       11.76      2.79 o 
  -7   6   8      111.51      103.88      6.44 o 
  -6   6   8       60.67       76.81      7.45 o 
  -5   6   8      105.62      128.68      9.82 o 
  -4   6   8       31.82       43.18      4.74 o 
  -3   6   8       48.32       38.51      4.31 o 
  -2   6   8        0.88        1.08      3.26 o 
  -1   6   8       26.19       28.11      3.68 o 
   0   6   8        0.35       -2.66      4.27 o 
   1   6   8      105.51      111.68      6.05 o 
   2   6   8      128.48      107.44      6.46 o 
   3   6   8       29.18       41.84      3.88 o 
   4   6   8        1.93        2.02      1.75 o 
  -9   7   8        6.04        5.29      1.89 o 
  -8   7   8        5.60        1.88      2.50 o 
  -7   7   8        1.42        1.74      2.84 o 
  -6   7   8       44.91       42.10     10.51 o 
  -5   7   8       50.20       51.06      4.80 o 
  -4   7   8      177.47      166.03      8.39 o 
  -3   7   8      455.18      417.44     11.74 o 
  -2   7   8       14.81       10.53      3.17 o 
  -1   7   8      778.06      773.89     14.30 o 
   0   7   8      284.37      295.63      9.21 o 
   1   7   8       89.87       96.67      5.77 o 
   2   7   8      128.36      119.96      6.53 o 
   3   7   8        7.46       13.87      2.68 o 
   4   7   8      119.62      123.93      5.65 o 
  -9   8   8       66.95       66.67      4.53 o 
  -8   8   8        4.07        2.32      2.40 o 
  -7   8   8        2.98        5.83      2.75 o 
  -6   8   8       58.20       47.13      6.47 o 
  -5   8   8      240.08      217.86      8.23 o 
  -4   8   8       31.76       33.20      3.84 o 
  -3   8   8      162.38      162.71      7.54 o 
  -2   8   8      135.14      121.96      6.64 o 
  -1   8   8        4.72        1.63      2.14 o 
   0   8   8       84.76       89.32      5.36 o 
   1   8   8      588.73      599.50     12.29 o 
   2   8   8      158.04      166.37      7.58 o 
   3   8   8      226.00      236.06      9.01 o 
   4   8   8       46.21       40.90      3.01 o 
  -9   9   8      114.38      119.13      7.52 o 
  -8   9   8        1.67        5.50      1.97 o 
  -7   9   8       54.72       80.52      5.44 o 
  -6   9   8        0.71       -2.23      2.23 o 
  -5   9   8       31.92       38.89      4.17 o 
  -4   9   8      106.75      109.25      6.03 o 
  -3   9   8        2.73        4.87      2.49 o 
  -2   9   8      664.35      680.27     14.58 o 
  -1   9   8      597.47      595.19     15.14 o 
   0   9   8       25.24       24.21      3.21 o 
   1   9   8      387.27      362.67      9.47 o 
   2   9   8        0.12        0.52      3.01 o 
   3   9   8       83.69       79.20      4.20 o 
   4   9   8       45.60       24.05      3.83 o 
  -9  10   8        5.17        3.56      2.53 o 
  -8  10   8      183.18      169.44      4.95 o 
  -7  10   8       87.69       70.50      5.33 o 
  -6  10   8      163.44      151.83      7.93 o 
  -5  10   8      482.13      470.67     11.60 o 
  -4  10   8      367.70      329.39     13.79 o 
  -3  10   8        2.02        2.52      1.84 o 
  -2  10   8        0.24       -2.10      2.29 o 
  -1  10   8      148.48      138.96      5.84 o 
   0  10   8       53.74       57.27      3.73 o 
   1  10   8       45.43       46.38      3.60 o 
   2  10   8       94.09       90.38      4.92 o 
   3  10   8       41.13       33.26      2.58 o 
  -8  11   8      288.46      296.47      9.98 o 
  -7  11   8       61.28       53.38      3.70 o 
  -6  11   8      263.21      263.00      9.59 o 
  -5  11   8      289.15      301.10      9.80 o 
  -4  11   8       40.34       39.53      4.14 o 
  -3  11   8      364.62      382.47     10.28 o 
  -2  11   8       34.79       20.27      3.45 o 
  -1  11   8      611.28      623.54     12.96 o 
   0  11   8      103.68      101.20      6.58 o 
   1  11   8       26.64       27.75      3.20 o 
   2  11   8        1.60        1.99      1.30 o 
   3  11   8       13.78       15.09      2.24 o 
  -8  12   8       10.20        8.70      2.54 o 
  -7  12   8       29.28       34.90      3.93 o 
  -6  12   8       23.36       37.27      4.20 o 
  -5  12   8      171.25      197.13      8.55 o 
  -4  12   8      175.93      213.29      8.94 o 
  -3  12   8        1.73        2.37      2.28 o 
  -2  12   8      199.67      240.56      8.03 o 
  -1  12   8       27.54       32.68      4.39 o 
   0  12   8       52.12       66.31      7.44 o 
   1  12   8       12.01        9.57      8.25 o 
   2  12   8      208.67      195.48      9.23 o 
  -7  13   8       41.49       42.43      5.31 o 
  -6  13   8       46.84       35.31      3.74 o 
  -5  13   8       33.62       26.19      3.75 o 
  -4  13   8       35.63       39.29      4.40 o 
  -3  13   8      130.27      118.22      8.35 o 
  -2  13   8      122.10      122.73      6.58 o 
  -1  13   8      241.60      231.33      8.71 o 
   0  13   8        1.59        0.55      2.60 o 
   1  13   8       70.82       66.71      5.92 o 
   2  13   8        1.57        7.55      3.58 o 
  -7  14   8       26.09       24.94      3.09 o 
  -6  14   8       22.18       28.68      4.70 o 
  -5  14   8        6.60        4.66      3.15 o 
  -4  14   8       26.03       32.87      3.96 o 
  -3  14   8       32.63       34.79      4.90 o 
  -2  14   8       37.11       44.01      5.14 o 
  -1  14   8       60.21       90.78      5.30 o 
   0  14   8       57.10       55.46      5.25 o 
   1  14   8       12.51       12.26      3.30 o 
  -6  15   8        1.86        0.03      2.55 o 
  -5  15   8       28.04       31.59      3.52 o 
  -4  15   8       27.44       15.45      2.75 o 
  -3  15   8       24.45       34.84      3.57 o 
  -2  15   8       53.39       48.52      4.75 o 
  -1  15   8        4.14        5.33      2.43 o 
   0  15   8      143.45      132.78      8.33 o 
   1  15   8       32.85       26.73      4.45 o 
  -5  16   8       46.81       51.24      4.24 o 
  -4  16   8       36.89       24.98      3.14 o 
  -3  16   8        5.29       -1.33      3.46 o 
  -2  16   8        0.99        3.37      1.36 o 
  -1  16   8      112.57      123.26      9.11 o 
  -4  17   8        0.66        3.29      4.07 o 
  -3  17   8        6.72       10.23      2.51 o 
  -2  17   8        3.84        3.46      1.65 o 
 -10   1   9       38.38       28.01      2.90 o 
  -9   1   9       21.81       13.99      4.02 o 
  -8   1   9       40.95       46.84      5.93 o 
  -7   1   9       82.62      107.98      7.63 o 
  -6   1   9        1.16        6.27      6.87 o 
  -5   1   9       70.44       52.76      4.96 o 
  -4   1   9       26.47       44.14      4.29 o 
  -3   1   9       58.13       42.89      3.93 o 
  -2   1   9        0.17        1.04      2.66 o 
  -1   1   9      311.87      313.36      9.91 o 
   0   1   9        0.58        0.01      3.36 o 
   1   1   9      125.78      123.78      6.44 o 
   2   1   9       73.84       73.99      5.84 o 
   3   1   9        8.51        4.03      3.16 o 
 -10   2   9        8.96        7.16      2.80 o 
  -9   2   9        2.10        3.03      2.55 o 
  -8   2   9      140.37      138.37      6.97 o 
  -7   2   9       14.88       14.86      4.18 o 
  -6   2   9      121.96      141.49      8.84 o 
  -5   2   9        1.01       -0.78      2.75 o 
  -4   2   9        4.50        6.84      2.81 o 
  -3   2   9       74.04       85.42      5.02 o 
  -2   2   9      719.75      746.16     15.01 o 
  -1   2   9        8.94       11.08      4.24 o 
   0   2   9       46.40       49.71      3.65 o 
   1   2   9      111.31       97.49      5.96 o 
   2   2   9      163.95      180.50      6.81 o 
   3   2   9       41.50       37.69      3.77 o 
  -9   3   9       56.64       66.18      5.66 o 
  -8   3   9        3.23        6.85      2.55 o 
  -7   3   9        5.23       -1.58      3.26 o 
  -6   3   9      290.72      304.26     10.00 o 
  -5   3   9      319.64      322.91     10.81 o 
  -4   3   9      104.96       93.28      5.07 o 
  -3   3   9      102.44       84.78      5.01 o 
  -2   3   9        2.79       -1.46      2.39 o 
  -1   3   9       92.08       95.52      5.28 o 
   0   3   9       28.99       15.99      2.49 o 
   1   3   9       17.35       13.22      2.93 o 
   2   3   9        0.95       -2.00      2.00 o 
   3   3   9       25.78       22.74      3.78 o 
  -9   4   9        0.12       -1.84      1.84 o 
  -8   4   9      271.24      273.85      7.79 o 
  -7   4   9       99.16       82.17      5.94 o 
  -6   4   9      190.94      165.44      8.64 o 
  -5   4   9      427.32      385.55     11.26 o 
  -4   4   9      318.54      277.18      9.68 o 
  -3   4   9      821.90      804.51     16.20 o 
  -2   4   9       17.54       25.99      5.06 o 
  -1   4   9       26.38       26.97      3.74 o 
   0   4   9       26.30       14.10      3.26 o 
   1   4   9        8.94       12.35      3.31 o 
   2   4   9      101.29       92.90      6.06 o 
   3   4   9        5.23        6.82      1.99 o 
  -9   5   9       54.46       57.15      5.31 o 
  -8   5   9        1.71        3.59      2.02 o 
  -7   5   9      268.61      296.11     12.68 o 
  -6   5   9       12.29        2.87      2.29 o 
  -5   5   9        0.82        0.22      3.02 o 
  -4   5   9      266.03      281.65     10.99 o 
  -3   5   9      285.83      310.53     12.88 o 
  -2   5   9      377.59      407.95     13.25 o 
  -1   5   9      343.01      366.41     11.01 o 
   0   5   9      106.74      105.57      5.64 o 
   1   5   9       16.12       19.96      3.69 o 
   2   5   9      167.48      167.53      6.30 o 
   3   5   9       73.62       82.93      4.36 o 
  -9   6   9       35.88       38.27      3.82 o 
  -8   6   9        5.59        1.55      2.11 o 
  -7   6   9       25.54       36.69      5.82 o 
  -6   6   9        0.48       -3.56      3.56 o 
  -5   6   9      162.07      152.14      9.78 o 
  -4   6   9      156.90      150.78      8.35 o 
  -3   6   9        0.39       -1.07      1.89 o 
  -2   6   9      112.25      109.46      6.56 o 
  -1   6   9       19.30       15.63      3.42 o 
   0   6   9       63.49       64.28      4.60 o 
   1   6   9      269.40      285.91      9.14 o 
   2   6   9       15.37       14.64      2.55 o 
   3   6   9      334.38      307.76      7.55 o 
  -9   7   9      161.65      156.69      6.79 o 
  -8   7   9       10.53       14.03      4.08 o 
  -7   7   9        1.01        0.53      3.57 o 
  -6   7   9       21.06       19.97      6.59 o 
  -5   7   9      243.75      258.28     10.35 o 
  -4   7   9        0.05       -1.71      1.71 o 
  -3   7   9        0.96       12.05      4.85 o 
  -2   7   9       77.57       73.80      5.71 o 
  -1   7   9        4.34       -2.73      2.73 o 
   0   7   9       80.54       79.08      5.93 o 
   1   7   9       48.72       45.80      4.47 o 
   2   7   9      132.92      141.50      5.52 o 
   3   7   9       17.02       11.11      2.14 o 
  -9   8   9        6.96        6.87      2.12 o 
  -8   8   9      158.02      177.36      8.33 o 
  -7   8   9        2.68       11.37      3.57 o 
  -6   8   9       66.91       88.09     11.39 o 
  -5   8   9      163.76      188.04     10.70 o 
  -4   8   9        1.73       -3.77      3.77 o 
  -3   8   9      270.19      308.29     11.30 o 
  -2   8   9      447.95      460.62     11.98 o 
  -1   8   9      125.82      132.37      6.84 o 
   0   8   9        0.08       -3.34      3.34 o 
   1   8   9        0.23       -1.29      2.27 o 
   2   8   9      107.87      114.77      4.87 o 
  -8   9   9       34.04       35.98      2.59 o 
  -7   9   9      138.70      139.41      6.77 o 
  -6   9   9       25.17       24.03      4.32 o 
  -5   9   9      225.17      206.68     16.01 o 
  -4   9   9      302.00      306.10     11.02 o 
  -3   9   9        3.83       -2.91      2.91 o 
  -2   9   9      240.79      220.99      8.22 o 
  -1   9   9       75.40       77.12      6.19 o 
   0   9   9        9.77       11.87      3.60 o 
   1   9   9       37.87       37.30      3.90 o 
   2   9   9        0.05        1.51      3.37 o 
  -8  10   9       14.00       18.74      3.08 o 
  -7  10   9        2.36        4.67      2.37 o 
  -6  10   9       41.78       34.26      4.60 o 
  -5  10   9        2.13       -2.65      2.65 o 
  -4  10   9      253.91      269.26     12.58 o 
  -3  10   9       25.23       24.63      4.96 o 
  -2  10   9        5.37        3.46      5.24 o 
  -1  10   9       51.88       43.71      4.72 o 
   0  10   9       39.89       45.80      4.81 o 
   1  10   9       19.04       26.24      3.32 o 
   2  10   9       53.79       58.55      6.88 o 
  -8  11   9        5.60        4.28      2.52 o 
  -7  11   9        2.05        4.06      2.04 o 
  -6  11   9       13.51       17.96      3.59 o 
  -5  11   9       47.82       29.94      4.45 o 
  -4  11   9        2.33        1.19      5.17 o 
  -3  11   9      133.41      165.81      7.16 o 
  -2  11   9       45.00       37.82      4.87 o 
  -1  11   9       70.70       75.91      6.99 o 
   0  11   9        2.19       -4.26      4.26 o 
   1  11   9        9.00       10.92      3.68 o 
  -7  12   9        6.08        4.58      1.94 o 
  -6  12   9       31.54       31.76      6.42 o 
  -5  12   9       10.33        2.26      5.10 o 
  -4  12   9       51.43       59.12      4.14 o 
  -3  12   9       31.04       34.38      3.56 o 
  -2  12   9       21.88       25.71      4.28 o 
  -1  12   9       25.28       17.17      6.04 o 
   0  12   9       37.08       32.23      4.61 o 
   1  12   9        1.78        0.40      2.25 o 
  -6  13   9       34.10       35.55      2.99 o 
  -5  13   9        8.64        9.77      2.27 o 
  -4  13   9       13.76       14.35      3.96 o 
  -3  13   9      122.29      139.97      7.69 o 
  -2  13   9        4.43        5.31      2.82 o 
  -1  13   9      180.64      190.28      8.56 o 
   0  13   9        5.66        2.64      2.13 o 
  -6  14   9        2.01       -1.29      1.36 o 
  -5  14   9       13.73       10.62      2.44 o 
  -4  14   9       88.49       64.67      7.62 o 
  -3  14   9        3.55       -1.46      1.85 o 
  -2  14   9       68.62       68.96      6.96 o 
  -1  14   9       16.82       12.65      3.92 o 
  -4  15   9        7.31        7.29      3.11 o 
  -3  15   9      150.48      155.86      8.83 o 
  -9   0  10       58.87       42.24      5.21 o 
  -8   0  10       73.06       60.17      7.73 o 
  -7   0  10      107.03       77.81     11.69 o 
  -6   0  10        0.25        2.34      7.04 o 
  -5   0  10      257.89      208.40     12.53 o 
  -4   0  10        5.65        3.79      4.71 o 
  -3   0  10      594.34      605.46     28.34 o 
  -2   0  10      161.97      170.79     15.27 o 
  -1   0  10       51.54       56.04      6.15 o 
   0   0  10       45.52       44.25      8.74 o 
   1   0  10      313.53      327.83     17.26 o 
   2   0  10       37.94       43.53      5.99 o 
  -9   1  10        1.29        0.79      1.44 o 
  -8   1  10       72.42       80.60      6.31 o 
  -7   1  10       49.75       48.61      5.00 o 
  -6   1  10      391.29      433.86     13.86 o 
  -5   1  10        4.16        1.54      4.11 o 
  -4   1  10      493.58      536.73     14.11 o 
  -3   1  10       95.04       88.02      5.92 o 
  -2   1  10       91.73      114.23      7.32 o 
  -1   1  10       74.20       63.65      5.87 o 
   0   1  10      257.03      266.32      9.28 o 
   1   1  10       34.95       32.62      4.90 o 
   2   1  10      157.46      138.68      6.34 o 
  -9   2  10       50.22       64.67      6.23 o 
  -8   2  10      234.39      227.26      9.59 o 
  -7   2  10        1.70        3.11      4.67 o 
  -6   2  10      149.30      154.59     12.00 o 
  -5   2  10      582.52      672.15     18.02 o 
  -4   2  10        7.21        3.05      2.62 o 
  -3   2  10      580.78      679.45     17.00 o 
  -2   2  10       24.73       14.80      3.95 o 
  -1   2  10       22.15       26.81      5.57 o 
   0   2  10       10.33        1.45      2.38 o 
   1   2  10       88.57       78.84      6.06 o 
   2   2  10       26.26       19.57      4.77 o 
  -9   3  10       35.83       39.63      5.02 o 
  -8   3  10       31.28       36.96      4.54 o 
  -7   3  10       25.10       22.79      7.04 o 
  -6   3  10      330.07      381.83     22.81 o 
  -5   3  10      171.34      174.27     10.02 o 
  -4   3  10      107.85       97.69      6.73 o 
  -3   3  10       10.47       11.84      3.76 o 
  -2   3  10      351.55      352.97     11.82 o 
  -1   3  10       18.23       16.52      3.38 o 
   0   3  10        1.39       -1.21      2.39 o 
   1   3  10       26.21       24.99      3.87 o 
   2   3  10       14.28        7.00      3.68 o 
  -9   4  10        2.18        5.02      2.21 o 
  -8   4  10        2.08        7.60      2.34 o 
  -7   4  10       20.24       18.60      6.24 o 
  -6   4  10       21.49       20.14      4.72 o 
  -5   4  10      238.20      272.65     14.90 o 
  -4   4  10       99.51      109.39      6.99 o 
  -3   4  10       15.84       19.51      5.98 o 
  -2   4  10      194.68      208.75     11.90 o 
  -1   4  10        0.75       -3.80      4.32 o 
   0   4  10       32.53       35.10      5.23 o 
   1   4  10       39.15       40.60      4.48 o 
   2   4  10        0.21       -3.76      3.76 o 
  -8   5  10       70.46       63.08      4.95 o 
  -7   5  10        2.97       -1.01      2.46 o 
  -6   5  10       21.21       21.19      4.95 o 
  -5   5  10        0.60        0.82      3.52 o 
  -4   5  10        0.10        3.30      6.51 o 
  -3   5  10        2.62        5.41      4.84 o 
  -2   5  10       13.07       12.92      3.57 o 
  -1   5  10        4.67        7.37      8.64 o 
   0   5  10       41.54       45.44      5.41 o 
   1   5  10       20.26       25.93      4.39 o 
   2   5  10       23.78       20.44      4.28 o 
  -8   6  10        9.17       12.09      2.14 o 
  -7   6  10       49.52       34.55      4.55 o 
  -6   6  10       11.84       20.02      6.48 o 
  -5   6  10       75.16       72.33      6.02 o 
  -4   6  10       39.17       47.39      6.29 o 
  -3   6  10       32.28       31.84      6.10 o 
  -2   6  10       95.94      104.48     10.78 o 
  -1   6  10        0.41        0.72      3.98 o 
   0   6  10      176.78      181.47      9.41 o 
   1   6  10       82.70       81.06      5.63 o 
  -8   7  10        0.15        0.21      1.92 o 
  -7   7  10       21.12       17.24      3.30 o 
  -6   7  10       30.40       49.92      7.03 o 
  -5   7  10        5.39        4.02      5.35 o 
  -4   7  10      114.62      149.05     11.80 o 
  -3   7  10        0.69       -1.32      4.02 o 
  -2   7  10       31.75       23.99      5.38 o 
  -1   7  10      101.98      121.22      8.25 o 
   0   7  10       30.48       39.22      5.28 o 
   1   7  10        5.67        6.57      2.34 o 
  -8   8  10        0.09        7.61      2.46 o 
  -7   8  10       32.58       24.60      3.75 o 
  -6   8  10       54.15       52.73      5.69 o 
  -5   8  10       21.66       25.41      7.38 o 
  -4   8  10       24.72       34.00      5.36 o 
  -3   8  10        0.20       -3.47      4.13 o 
  -2   8  10       42.89       42.90      5.43 o 
  -1   8  10       36.33       27.82      4.34 o 
   0   8  10        0.39        0.06      4.51 o 
   1   8  10        1.82       -1.44      3.15 o 
  -7   9  10        1.24        3.73      2.58 o 
  -6   9  10      106.55      143.27      7.94 o 
  -5   9  10        7.09        5.87      5.90 o 
  -4   9  10      173.32      235.93     10.64 o 
  -3   9  10        1.47        1.50      2.89 o 
  -2   9  10        0.50        2.35      3.17 o 
  -1   9  10       18.24       19.58      3.84 o 
   0   9  10       76.76       77.27     10.02 o 
   1   9  10        5.30        9.55      1.80 o 
  -7  10  10       41.42       52.38      3.96 o 
  -6  10  10       17.69       22.23      3.65 o 
  -5  10  10      234.13      249.49     14.93 o 
  -4  10  10        0.66        1.16      4.71 o 
  -3  10  10      296.72      313.29     11.40 o 
  -2  10  10        0.30        0.70      1.91 o 
  -1  10  10       12.25        8.56      2.63 o 
   0  10  10       44.55       34.74      5.71 o 
  -6  11  10        0.71        2.45      2.95 o 
  -5  11  10       52.16       52.78      7.65 o 
  -4  11  10       76.47       64.87      8.52 o 
  -3  11  10       24.61       27.43      6.80 o 
  -2  11  10      248.16      252.10     13.96 o 
  -1  11  10        8.09       10.54      2.86 o 
  -5  12  10      187.06      200.05      7.79 o 
  -4  12  10       47.26       55.16      6.91 o 
  -3  12  10       15.60       18.69      4.31 o 
  -2  12  10       33.77       41.46      5.85 o 
  -1  12  10        9.03       15.55      3.55 o 
  -4  13  10       25.51       23.82      3.99 o 
  -3  13  10        8.35        4.93      2.50 o 
  -7   1  11       14.36        8.59      4.37 o 
  -6   1  11        4.40       10.50      4.83 o 
  -5   1  11       50.65       33.52      8.51 o 
  -4   1  11       17.79       22.57      4.68 o 
  -3   1  11        6.36        6.79      6.94 o 
  -2   1  11        7.54       11.85      3.31 o 
  -1   1  11       10.94       14.03      2.66 o 
   0   1  11        5.86        0.12      3.86 o 
  -7   2  11       33.07       35.14      5.16 o 
  -6   2  11       21.59       16.70      4.01 o 
  -5   2  11       49.85       54.13      8.71 o 
  -4   2  11        7.36        8.39      2.96 o 
  -3   2  11       15.94       11.96      3.70 o 
  -2   2  11       74.39       75.63      9.60 o 
  -1   2  11        1.09        2.77      2.44 o 
   0   2  11        6.53        0.23      2.70 o 
  -7   3  11       32.19       27.74      4.11 o 
  -6   3  11      108.79      125.53     11.75 o 
  -5   3  11       11.91        7.16      5.58 o 
  -4   3  11      246.69      259.05     11.49 o 
  -3   3  11        0.37       -2.14      2.55 o 
  -2   3  11       90.65       98.23     10.02 o 
  -1   3  11       19.83       21.01      5.59 o 
   0   3  11       20.99       18.40      4.33 o 
  -7   4  11       90.29       98.16      6.05 o 
  -6   4  11        3.41        8.32      5.12 o 
  -5   4  11      383.55      447.37     21.01 o 
  -4   4  11       66.01       70.09      6.38 o 
  -3   4  11      238.57      243.91      9.95 o 
  -2   4  11        0.55        1.12      2.75 o 
  -1   4  11        6.68        5.58      4.30 o 
   0   4  11      204.35      193.55     10.46 o 
  -7   5  11       58.61       60.28      5.47 o 
  -6   5  11      161.06      176.13     12.39 o 
  -5   5  11       37.71       22.18      3.69 o 
  -4   5  11       56.17       61.80      6.85 o 
  -3   5  11       38.56       44.13      3.86 o 
  -2   5  11      105.62      112.80     16.08 o 
  -1   5  11       16.43       15.62      4.86 o 
   0   5  11       53.08       52.12      5.79 o 
  -7   6  11        0.78        0.46      1.35 o 
  -6   6  11      151.44      127.22     20.38 o 
  -5   6  11       49.12       46.63      4.71 o 
  -4   6  11       65.29       51.85      4.90 o 
  -3   6  11       63.24       62.82      4.26 o 
  -2   6  11       69.10       62.51      5.13 o 
  -1   6  11        7.35        5.69      2.53 o 
  -6   7  11      111.76       99.06      7.93 o 
  -5   7  11       90.52       77.89      7.75 o 
  -4   7  11       32.43       32.76      3.63 o 
  -3   7  11       10.05        7.21      1.80 o 
  -2   7  11       12.61       13.93      3.31 o 
  -1   7  11       25.30       20.96      2.81 o 
  -6   8  11        7.56       15.88      3.65 o 
  -5   8  11      162.72      189.60      7.73 o 
  -4   8  11       15.18       25.47      5.23 o 
  -3   8  11       43.38       47.53      3.42 o 
  -2   8  11       57.02       74.90      4.88 o 
  -5   9  11       10.07        9.64      2.34 o 
  -4   9  11      128.12      130.13      6.15 o 
  -3   9  11        6.85        1.49      2.93 o 
  -2   9  11       55.60       51.52      5.61 o 
  -3   2  12       28.26       22.34      4.19 o 
  -3   3  12       58.85       53.53      5.61 o 
                                                 
